# Supplementary material for: Machine learning-based motion tracking reveals an inverse correlation between adhesivity and surface motility of the leptospirosis spirochete
Source: Nat Commun. 2023 Dec 5;14:7703. doi: 10.1038/s41467-023-43366-0 (PMC10697978; doi:10.1038/s41467-023-43366-0)
Supplement: Supplementary file 10 — Source Data [file 41467_2023_43366_MOESM10_ESM.xlsx]

## Sheet: Fig3a swim Asymptomatic
time(s)	x0_0(um)	y0_0(um)	x0_1(um)	y0_1(um)	x0_2(um)	y0_2(um)	x0_3(um)	y0_3(um)	x0_4(um)	y0_4(um)	x0_5(um)	y0_5(um)	x0_6(um)	y0_6(um)	x0_7(um)	y0_7(um)	x0_8(um)	y0_8(um)	x0_9(um)	y0_9(um)	x0_10(um)	y0_10(um)	x1_0(um)	y1_0(um)	x1_1(um)	y1_1(um)	x1_2(um)	y1_2(um)	x1_3(um)	y1_3(um)	x1_4(um)	y1_4(um)	x1_5(um)	y1_5(um)	x1_6(um)	y1_6(um)	x1_7(um)	y1_7(um)	x2_0(um)	y2_0(um)	x2_1(um)	y2_1(um)	x2_2(um)	y2_2(um)	x2_3(um)	y2_3(um)	x2_4(um)	y2_4(um)	x2_5(um)
0	75.9956	10.3917	92.3519	3.35231	37.8086	45.5778	33.2993	33.6825	70.2125	105.699	109.591	25.9039	139.906	32.9659	148.861	65.7839	138.983	43.0381	46.361	6.4617	48.1494	20.2093	1.45622	40.5356	32.2436	72.5271	21.248	72.9795	39.1147	37.6914	61.7879	98.719	87.8634	64.2067	138.428	77.7022	141.405	27.2351	9.52444	61.418	1.22678	51.1779	58.0713	24.4081	74.9651	17.6603	50.9156	39.5636	81.5453
0.0333667	75.9792	10.4665	91.9042	3.48267	37.7859	45.3555	33.1923	33.9177	70.5661	105.828	108.642	25.6677	139.701	32.8632	148.703	65.4206	138.851	43.1766	46.1383	6.43061	48.1878	20.3434	1.49428	40.6266	31.9601	72.4306	20.7748	72.9456	39.4671	37.5756	61.7448	98.4975	87.9399	63.7331	137.966	77.5061	140.939	27.3075	9.63595	61.4976	1.33155	51.3188	58.4961	24.6144	75.3971	17.6106	51.2372	39.4978	81.4867
0.0667333	76.1414	10.6134	91.4647	3.40342	37.7507	45.2158	33.2222	34.1665	70.7276	105.725	108.438	25.6218	139.261	32.771	148.747	65.1972	138.819	42.7597	46.0538	6.27068	48.364	20.3687	1.74849	40.7477	32.0964	72.2882	20.1366	72.6089	39.1661	37.2829	61.4921	98.4367	87.8721	63.8094	138.212	77.6497	141.127	26.8879	9.74252	61.526	1.52363	51.2906	59.0864	25.0068	75.7915	17.5504	51.4245	39.4863	81.4368
0.1001	75.7057	11.2222	91.1532	3.19666	38.0396	45.0392	33.2629	34.3195	70.8847	105.682	107.766	25.3655	138.931	32.7131	148.926	63.481	138.808	42.6077	46.0077	6.51763	48.4664	20.4117	1.87938	40.9606	32.1686	72.0701	20.1382	72.569	39.2123	37.2487	61.3477	98.4423	87.7073	63.4731	138.151	77.6424	140.67	26.8717	10.3408	61.5859	1.70813	50.9865	59.4078	24.8607	75.7192	17.4744	51.3369	39.6297	81.2581
0.133467	75.7887	11.1042	90.645	2.94444	38.3981	44.7679	33.1271	34.6495	70.9321	105.66	107.512	25.3289	138.544	32.5631	148.775	64.7241	138.182	42.2078	46.1723	6.35929	48.5363	20.7708	1.90714	40.999	31.9247	71.5709	19.8496	72.4888	39.3515	37.1148	61.038	98.1413	87.87	63.2874	138.023	77.4747	141.314	26.4572	10.4592	61.59	1.6926	50.7944	59.7285	24.8144	75.6539	17.5097	51.3871	39.5332	81.2668
0.166833	75.9789	11.0253	90.0368	2.76471	39.1109	45.3017	33.1692	35.0317	70.9154	105.593	107.091	25.1753	138.281	32.5598	148.696	64.7042	138.426	42.0913	45.9073	6.27287	48.7215	21.136	2.13077	41.2095	31.9367	71.0224	18.7262	72.2451	38.6492	36.8452	60.7123	97.9951	87.9888	63.2648	137.421	76.7317	141.203	26.6065	10.6999	61.6215	1.825	50.647	59.9813	24.7906	75.766	17.6176	51.2536	39.4013	81.2959
0.2002	76.3629	10.7352	89.436	2.52147	39.108	45.0303	33.2733	34.8547	71.1801	105.574	106.976	25.0513	137.753	32.3863	148.685	62.7155	138.231	42.0332	45.8518	6.79319	48.6929	21.2462	2.15981	41.3313	32.7997	71.8493	18.566	71.8977	38.8136	36.7021	60.6882	97.8567	87.9812	63.2665	137.426	77.0612	141.409	26.4581	10.9593	61.583	2.2746	50.6077	60.3197	24.7796	75.8493	17.4529	51.2058	39.5622	81.3487
0.233567	75.9097	10.9781	89.1199	2.41563	38.688	44.7081	32.9423	35.1476	71.6088	105.683	106.262	24.8018	136.881	32.2383	148.664	64.1105	138.343	41.9841	45.8916	6.89511	48.7841	21.0694	2.24233	41.4739	31.9965	70.9041	18.2433	71.6173	38.3947	36.8259	60.1154	97.2731	87.9572	63.3931	137.247	77.0395	141.69	26.4803	10.9338	61.5207	2.35004	50.5533	60.6315	25.0748	76.1251	17.3731	51.7054	39.7324	81.4126
0.266933	75.6375	11.1408	88.3365	2.12436	39.4011	45.0964	32.9101	35.3783	71.9852	105.756	105.809	24.72	136.607	32.1447	148.596	63.9505	138.33	42.0412	45.8862	6.88794	49.0007	21.0922	2.51326	41.5245	31.7913	70.8512	18.0644	71.5661	38.3008	36.718	60.2004	97.2065	88.2445	63.088	137.354	76.9005	141.576	26.7729	11.3186	61.4693	2.35957	50.5237	61.0102	25.0887	76.136	17.6101	51.9128	39.8562	81.5715
0.3003	76.1736	10.6336	88.2224	2.09581	38.9045	44.3082	32.935	35.5367	72.4812	105.901	105.101	24.5437	136.189	31.9006	148.578	62.4863	138.11	42.059	45.8565	6.7935	49.1727	21.2191	3.07014	41.8734	31.8274	70.6303	17.2063	71.3304	38.509	36.6095	60.332	97.449	88.1845	62.9738	137.061	76.6766	141.739	27.0387	11.3722	61.4931	2.47437	50.3515	61.5261	25.2137	76.1079	17.4701	52.0495	39.7468	81.5185
0.333667	76.1655	10.6781	87.5519	1.86922	39.2895	45.0804	32.8906	35.9673	72.6431	105.877	104.819	24.6117	135.778	31.8266	148.517	62.3368	137.821	41.7297	45.9243	6.98364	49.2338	21.0343	3.19378	41.9713	31.7247	70.5431	17.5167	71.4472	38.7717	36.3243	60.0524	97.3905	88.0925	63.0817	137.066	76.7366	141.984	26.9849	11.8866	61.3373	2.9247	50.476	62.3464	25.026	76.3312	17.6807	52.1975	39.7834	81.6053
0.367033	76.2309	10.5191	86.8787	1.69778	39.2181	45.0517	32.8879	36.1548	72.7059	105.818	104.076	24.5329	135.608	31.8477	148.463	62.3163	137.844	41.7024	45.9488	6.6626	49.1988	21.1419	3.30981	42.1992	31.6148	70.4296	17.1916	71.3175	38.5488	36.5364	60.0676	97.4371	88.2168	63.1023	137.051	76.6046	142.483	26.83	12.2161	61.3103	2.90881	50.0946	63.2557	24.8027	76.3885	17.8087	52.4547	39.8254	81.6903
0.4004	76.2608	10.3599	86.0199	1.82861	39.1132	44.6486	32.8812	36.5192	72.5913	105.751	103.676	24.6374	134.93	31.7786	148.441	61.6903	137.648	41.5846	45.9595	6.56587	49.3748	21.2922	3.9728	42.7629	31.7086	70.4933	16.4088	70.9803	38.5038	36.4361	60.0553	97.3831	88.1794	62.57	136.876	76.4583	142.237	26.8903	12.0808	61.1791	2.86108	50.2044	63.5321	24.3454	76.5579	17.8555	52.6361	39.8965	81.5714
0.433767	76.0626	10.8341	85.7102	1.84673	38.9018	43.9407	32.9457	37.1591	73.697	106.034	102.665	24.9099	134.264	31.7863	148.31	61.7705	137.37	41.487	46.0537	7.01107	49.3557	21.1674	4.18599	42.9787	31.3768	70.0657	16.7351	71.2135	37.8913	36.2679	59.7392	97.1312	88.2589	62.3488	137.022	76.3718	142.817	26.5097	12.4681	61.0432	2.98392	50.0397	63.8928	24.2658	76.9371	18.2067	52.8162	39.8402	81.6967
0.467133	76.2323	10.5258	84.7622	1.99785	39.0197	43.6333	32.9398	37.2445	73.3362	105.85	102.528	25.0691	133.901	31.4137	148.126	61.5891	137.288	41.5304	45.9225	6.9736	49.714	21.3422	4.50973	43.2104	31.55	70.309	16.1574	70.9971	37.6788	36.1021	59.6858	96.7017	88.1585	62.3465	136.816	75.8508	142.885	26.6129	12.6539	61.1386	3.08636	50.0685	64.2431	23.9198	76.6219	18.0917	52.6338	39.7665	81.8288
0.5005	76.3564	10.3432	84.1561	2.14356	38.9285	43.3468	33.208	37.5565	73.4551	105.845	102.263	25.2404	133.592	31.5633	148.094	61.9047	137.546	41.5209	45.7938	7.38681	49.7051	21.0845	4.58922	43.4532	31.4021	69.8932	15.4686	70.7873	37.6808	35.9997	59.5147	96.5009	88.0572	62.1317	136.792	75.6835	142.762	26.6748	12.6738	61.1279	3.24967	49.9031	64.4228	23.4807	77.1667	18.3345	52.9801	39.7678	81.7588
0.533867	76.3229	10.3786	83.7631	2.16323	39.0074	43.3734	33.267	37.9615	73.9642	105.938	101.783	25.4659	133.491	31.4487	147.918	61.9945	137.246	41.3044	45.6822	7.448	49.6784	20.8032	4.60297	43.3736	31.2104	69.8362	15.0801	70.6475	37.2264	35.9727	59.2541	96.3801	88.2262	62.0977	137.022	75.6478	142.901	26.6191	12.8498	61.1073	3.46405	49.9176	64.7895	22.6859	77.311	18.4908	53.3094	39.888	81.77
0.567233	76.5186	10.148	83.3542	2.15974	39.1805	43.621	33.237	37.9777	75.046	105.937	101.581	26.0046	133.211	31.4167	147.931	61.8048	137.095	41.2121	45.6101	7.72494	49.9407	21.2584	5.01044	44.1689	30.9936	69.3747	14.6247	70.4045	37.081	35.9435	59.2931	96.3132	88.4117	61.7608	136.852	75.6619	142.867	26.8781	13.8558	60.8646	3.46094	49.8416	65.1601	21.9145	77.1293	18.4079	53.2866	39.9033	81.6847
0.6006	76.3303	10.3104	82.7513	2.32921	39.1255	43.6591	33.4047	38.1239	75.3269	105.894	101.202	26.4848	132.549	31.2144	147.943	61.4889	136.954	41.1229	45.6265	7.61331	50.1346	21.1744	5.32483	44.4263	31.0461	69.4175	14.3905	70.3797	37.0105	35.9996	59.0395	95.8299	88.6455	61.4879	136.662	75.2106	142.967	26.8593	14.31	60.8623	3.58232	49.6915	65.2711	21.0106	77.7281	18.6751	53.4818	39.8016	81.6694
0.633967	76.1367	10.8132	82.4825	2.43633	38.7511	43.7507	33.3132	38.4632	75.6425	105.941	100.994	27.1688	132.208	31.2218	147.751	61.5282	136.696	40.9214	45.6218	7.15007	49.9096	20.9085	5.49708	44.991	31.0979	69.2324	14.255	70.2641	36.8724	36.0068	58.9626	95.7248	88.3846	61.3116	136.678	74.8531	143.353	26.4738	14.7295	60.5513	3.54685	49.6662	65.175	20.4219	77.4927	18.4617	53.8752	39.7026	81.554
0.667333	76.0753	10.9484	81.6227	2.59394	39.0205	43.281	33.3142	38.8406	75.9148	105.957	100.743	27.7034	131.627	31.1398	147.802	61.468	136.772	40.8596	45.5179	7.08294	50.4366	20.945	5.81578	45.3203	31.0636	69.2156	13.7626	70.0474	36.3686	35.958	58.8356	95.4717	88.5469	60.7597	136.738	74.6469	143.362	26.4383	14.3905	60.608	3.90865	49.5701	64.9021	20.1692	77.3374	18.3203	53.7488	39.7387	81.4077
0.7007	76.0842	11.0463	80.9909	2.79614	39.3358	43.014	33.479	38.7704	76.1349	106.046	100.565	27.9256	131.081	31.1018	147.912	61.3843	136.972	40.8065	45.4871	7.24972	50.4277	21.0201	6.12174	45.7652	30.5782	68.725	13.3621	69.9744	36.3084	36.1179	58.8766	95.3021	88.5384	60.9281	136.816	74.5864	143.259	26.4942	14.6603	60.5245	3.95807	49.7096	64.6941	19.0461	77.5449	18.4096	53.9576	39.7153	81.5087
0.734067	76.1063	11.0617	80.4583	2.79409	39.159	43.1845	33.3472	39.493	76.6977	106.023	100.499	27.8366	130.26	30.9413	147.842	61.2281	137.146	41.0184	45.2381	7.59551	50.3424	20.9188	6.3085	45.8243	30.1796	68.2924	12.6886	69.6483	36.1712	36.0885	59.0072	95.637	88.391	60.6583	136.429	74.5664	143.219	26.4602	15.2765	59.9993	3.99043	49.6401	64.6122	18.8885	77.8118	18.5219	53.8794	39.9553	81.7196
0.767433	76.2151	11.1394	79.8899	2.80499	39.3624	43.2031	33.4169	39.3847	77.5438	105.958	100.313	28.2265	129.847	30.7845	147.83	61.0682	137.052	41.0749	44.9157	8.16434	50.2312	20.8555	6.6965	46.1314	30.293	68.3242	12.103	69.4189	36.0425	35.9331	58.8002	95.405	88.4227	60.0516	136.488	74.4978	143.44	26.2861	15.2079	59.1946	4.21954	49.248	64.4001	18.2332	77.7889	18.4572	54.0393	39.8606	81.8025
0.8008	76.2208	11.0785	79.7441	2.87954	39.0013	42.9617	33.212	39.5292	77.6408	105.894	99.9421	28.7681	129.51	30.7065	147.822	61.0652	136.926	41.0601	45.0701	7.96628	50.353	21.1923	6.99677	46.5507	30.1976	67.9527	11.4603	69.2845	35.4798	35.9133	58.6482	95.4121	88.3306	60.0156	136.292	74.2798	143.411	26.2048	15.7954	58.2434	4.51836	48.9554	64.25	18.0641	77.7789	18.4888	54.2431	40.009	81.7407
0.834167	76.135	10.844	79.3201	2.9558	39.1645	42.4232	33.3592	39.494	78.1371	105.879	99.5977	29.2107	128.8	30.6088	147.721	60.6889	136.568	40.8671	45.0577	7.88699	50.5467	21.2736	7.2976	46.9638	30.4631	68.0759	11.5515	69.2783	35.2441	35.9427	58.2596	95.2371	88.6227	59.9679	135.92	74.0254	143.241	26.233	15.89	57.712	4.7539	48.6432	64.0267	17.9611	77.9266	18.4445	54.1826	39.966	81.7506
0.867533	76.1417	11.0929	78.773	3.07994	39.2958	42.2139	33.2167	39.5839	78.6867	105.948	99.2253	29.8112	128.508	30.5496	147.588	60.4075	136.618	41.0707	44.9576	7.98128	50.6196	21.2922	7.70144	47.3022	29.9455	67.6689	11.0625	69.091	35.1686	35.9536	58.1199	95.2493	88.4544	59.6983	135.824	73.8709	143.559	25.8814	16.199	57.1837	4.6	48.4167	63.8405	17.5942	78.0307	18.7293	54.2403	40.0302	81.743
0.9009	76.2046	10.8507	78.1699	3.2951	39.4003	41.8155	33.0075	40.1052	79.4115	106.036	98.8701	30.3089	127.806	30.39	147.511	60.1743	136.718	41.0491	44.9167	7.8945	50.7833	21.2342	8.09007	47.7253	29.8899	67.6403	10.6335	69.0719	34.7623	35.9346	57.8796	95.033	88.607	59.9071	135.679	73.351	143.671	25.9381	16.0478	56.7478	5.19869	48.2132	63.6685	17.0062	77.9877	18.3473	54.3342	40.2862	81.7611
0.934267	76.2043	11.0281	77.7193	3.53197	39.1675	42.1296	32.9452	40.3244	79.4048	106.1	98.4637	31.5735	127.679	30.3765	147.656	60.3598	136.788	41.0192	44.8827	8.15793	51.2739	21.7459	8.08767	47.7806	29.7435	67.3585	9.99035	68.9753	34.6252	35.9507	57.8332	94.9582	88.6607	59.8244	135.646	73.1946	143.271	25.8034	15.9262	55.7642	4.86991	47.825	63.6309	16.9599	78.0103	18.2871	54.3257	40.3644	81.7503
0.967633	76.151	11.2156	77.1935	3.73643	39.6896	40.6526	33.0015	40.5339	80.1616	106.179	98.3612	32.4941	127.461	30.2991	147.6	60.2818	136.605	40.8111	44.7306	8.43283	51.4887	21.9605	8.22168	47.6908	29.6354	67.0259	9.53534	69.3985	34.3626	36.0725	57.6586	94.8555	88.6775	59.3836	135.671	73.1486	143.529	25.6157	15.5941	55.1261	4.87313	47.8168	63.6379	16.5486	78.0478	18.3181	54.5147	40.2758	81.5781
1.001	76.2412	11.402	76.7083	3.82302	39.1935	41.3668	32.8661	40.7563	80.5952	106.163	98.1731	34.0493	126.986	30.2252	147.533	60.0812	136.366	40.6704	44.6465	8.42559	51.6237	22.0679	8.39498	48.0056	29.6286	67.0937	9.19876	69.6416	34.3558	36.0197	57.9299	94.9168	88.7156	59.3446	135.606	73.0339	143.529	25.1574	15.4627	54.3172	4.84232	47.6146	63.6957	16.5218	77.9936	18.538	54.7797	40.4032	81.4414
1.03437	76.272	11.3326	75.7422	4.1761	39.2462	40.8479	32.8548	41.141	80.7887	106.154	98.2616	34.715	126.409	30.2418	147.506	60.0383	136.357	40.6116	44.5859	8.20092	51.6301	22.111	8.47157	48.0557	29.5724	66.949	8.54266	70.2539	34.2167	35.9819	57.8516	94.3643	89.0441	58.7331	135.067	72.8111	143.365	25.0158	14.9294	53.686	5.06746	47.4837	63.4912	15.9791	78.1067	18.6064	55.0974	40.8084	81.4152
1.06773	76.3744	11.2254	75.5472	4.38786	39.5668	40.0876	32.8474	41.2283	81.1465	106.037	98.6922	35.4425	125.926	30.1742	147.391	59.6247	136.287	40.4946	44.3762	8.27026	51.6351	22.0714	8.60063	48.2315	29.6969	66.5994	8.69175	70.612	34.1666	36.1065	57.5348	94.0334	88.8868	58.9929	134.888	72.5099	143.398	24.9329	14.4993	53.1056	5.0638	47.2745	63.4367	15.6522	78.1417	18.7977	55.2473	40.7441	81.4379
1.1011	76.3435	11.5783	74.9802	4.6289	39.8021	39.779	32.9348	41.3096	81.4127	105.967	99.0137	35.8604	125.609	29.997	147.187	59.2171	136.391	40.5493	44.4606	8.52055	51.8027	22.3394	8.87042	48.5786	29.354	66.3904	8.23887	71.3637	33.9521	36.0356	57.3472	93.6218	88.9623	58.7092	134.85	72.2406	143.386	24.6635	14.3282	52.6301	5.57226	47.1868	63.1601	15.2429	78.1906	18.796	55.2943	41.0475	81.3299
1.13447	76.4049	11.6153	74.2815	4.96154	39.926	39.6423	32.9369	41.1743	81.9605	105.92	99.4923	36.8353			147.063	59.3194	136.338	40.403	44.5759	8.88529	52.1015	22.4532	9.04842	48.7518	29.3742	66.2315	8.03885	71.9806	34.0419	35.9425	57.4313	93.6892	89.0409	58.7323	135.102	72.1686	143.397	24.4553	13.9468	52.19	5.71773	47.1546	63.0091	15.0963	78.2965	18.8727	55.6543	40.8454	81.1614
1.16783	76.4103	11.8616	73.8506	5.06387	39.8762	39.7482	33.0133	41.4786	82.5157	106.239	99.6866	37.3736			147.108	59.4656	135.996	40.0452	44.5063	9.19653	52.0162	22.3732	9.14217	49.0255	29.4901	66.3595	7.98049	72.6674	33.8403	36.2393	57.582	93.7659	88.9929	58.5331	134.99	72.2302	143.486	24.2192	13.2589	51.6293	5.69302	47.2713	62.8476	14.7672	78.3867	18.6251	55.6008	40.9051	81.0594
1.2012	76.4849	11.6466	73.3582	5.41101	39.7107	39.7964	32.9384	41.4801	83.0409	106.476	99.8871	37.6851			146.94	59.0499	136.035	40.0385	44.4385	9.10405	52.1717	22.4764	9.45758	49.4565	29.1407	65.8217	7.92782	73.4026	33.6722	36.2507	57.4785	93.5674	89.0131	58.3303	134.971	72.145	143.57	24.0452	12.9153	51.1772	5.91792	47.1604	62.6216	14.5046	78.4192	18.6606	55.6638	41.0312	80.9541
1.23457	76.4286	11.988	72.9088	5.76441	39.5203	39.8845	32.7462	41.6161	83.3047	106.361	100.256	38.362			146.382	58.1297	135.905	39.9043	44.3843	9.46557	52.5086	22.852	9.61131	49.5823	29.1253	65.3317	7.90472	74.4601	33.6876	36.2768	57.3302	93.4538	89.0807	57.8968	134.954	71.6786	143.61	24.0359	11.4112	50.3058	6.06277	47.0935	62.2258	14.1447	78.536	18.5348	55.5935	41.4746	80.7872
1.26793	76.8531	12.3093	72.6656	5.97642	40.0137	39.5096	32.6318	41.9964	83.4121	106.403	100.714	38.5712			146.873	58.4408	135.631	39.846	44.4457	9.39699	52.4647	22.6992	10.0051	50.2771	29.3713	65.7122	8.11055	75.2299	33.4774	36.4413	57.1235	93.3327	89.261	57.4756	134.777	71.7741	143.74	24.0181	10.8742	49.6936	6.59452	46.9337	61.9185	13.8786	78.6092	18.7059	55.7261	42.2348	80.7735
1.3013	76.4954	11.9907	72.4485	6.26101	40.3123	39.4741	32.7373	42.6871	84.0511	106.693	101.236	38.9329			146.134	58.1906	135.726	40.0156	44.5224	9.35547	52.7281	22.8816	10.0777	50.4549	28.8888	65.1594	8.28185	75.8378	33.3941	36.534	56.9259	93.0588	89.348	57.1855	134.679	71.5003	143.655	24.0567	9.99531	49.5088	6.22099	46.9679	61.7835	13.6324	78.5802	18.5963	56.4067	41.9967	80.5891
1.33467	76.468	12.0991	72.079	6.59984	40.4316	39.517	32.9329	42.4633	84.1337	106.492	101.855	39.0774			146.67	57.7681	135.578	39.9668	44.5357	9.3865	52.7501	22.9696	10.3073	50.5585	28.944	65.2548	8.46928	76.3338	33.3169	36.5315	56.5665	92.8542	89.2774	56.9884	134.371	70.912	143.674	24.0388	9.20222	49.1387	6.46156	46.8582	61.5702	13.343	78.5334	18.6865	56.7872	42.1083	80.3883
1.36803	76.5763	12.0519	72.1422	6.58291	40.6696	39.3745	32.7509	42.6249	84.3663	106.6	102.718	39.6299			146.497	57.4043	135.219	39.8259	44.5643	9.72415	52.6413	22.8294	10.6361	51.2674	28.9608	64.9597	9.32129	76.2687	32.8797	36.5058	56.5474	92.8913	89.3643	56.3291	134.006	70.6482	143.452	23.9916	8.14461	48.9784	6.57102	46.7965	61.2196	13.0709	78.733	18.5842	57.2159	42.3104	80.2943
1.4014	76.7011	12.1737	71.6851	6.93686	40.6873	39.5826	32.6553	42.7729	84.7656	106.84	103.19	39.9091			146.352	57.246	135.171	39.774	44.7012	9.79367	52.7023	23.0349			29.0308	64.8657	9.87459	76.2753	32.6325	36.4386	56.5879	92.6754	89.5133	55.9433	133.919	70.59	143.449	24.2336	7.58399	48.8538	6.62095	46.7104	60.9408	12.7912	78.7642	18.6753	57.6	42.1972	80.3636
1.43477	77.1499	12.1531	71.1573	7.2865	40.5724	39.3716	32.6561	42.6858	85.2607	107.086	104.013	40.2534			146.527	57.2444	135.056	39.7194	44.6713	9.44978	52.8474	23.2767			28.6596	64.3831	10.4319	77.0395	32.4508	36.4537	56.2731	92.4186	89.4158	55.777	133.903	70.5532	143.588	23.8311	6.86857	49.1118	6.55769	46.5928	60.5714	12.4073	78.6931	18.7166	57.9582	42.2272	80.5979
1.46813	76.7238	12.1905	70.9648	7.71395	40.5991	39.2093	32.5828	42.7024	85.7548	107.415	104.928	40.494			146.279	56.8116	135.004	39.709	44.7381	9.19498	52.9239	23.2774			28.7284	64.4206	10.81	77.1894	32.2981	36.4436	56.0204	92.3108	89.3816	55.5234	133.86	70.4918	143.806	23.7466	5.55692	48.3861	6.90782	46.5499	60.566	12.2758	78.9057	18.807	58.5088	42.3248	80.9399
1.5015	77.2964	12.2515	70.7035	7.97123	40.7434	39.2235	32.4352	43.0038	86.1246	107.475	105.892	40.5571			146.368	57.0027	134.873	39.531	44.8561	9.54741	52.8989	23.3007			28.9059	64.5342	11.4722	77.7433	32.1279	36.3618	55.8541	92.2278	89.5252	55.147	133.663	70.2394	144.054	23.5027	4.78042	48.4862	6.90288	46.4206	60.542	11.812	78.8464	18.847	59.0484	42.7172	81.2672
1.53487	77.2921	12.8545	70.5543	8.33045	40.7051	38.9292	32.5068	43.3008	87.4424	107.943	106.7	40.6549			146.462	56.9634	134.956	39.6135	44.8807	9.83531	52.8319	23.2486			28.8735	64.3607	12.4848	78.3699	31.9887	36.3147	55.7877	92.0083	89.593	55.1528	133.36	69.9466	144.1	23.2547	4.23451	48.6584	6.55948	46.3306	60.4494	11.7553	78.8932	19.0204	59.4121	43.0993	81.699
1.56823	77.2341	12.7494	70.2167	8.76522	40.7707	38.9459	32.4294	43.4301	88.3177	108.253	107.196	40.8294			146.459	56.6784	134.776	39.395	45.0846	9.41757	52.9454	23.2955			28.5166	63.9492	13.0252	78.3833	31.8847	36.2493	55.7972	92.1869	89.5394	54.9997	132.959	69.6858	144.105	23.1574	3.80137	48.7393	6.52571	46.325	60.1803	11.6576	78.9115	19.0658	59.5693	43.5327	82.0897
1.6016	77.007	12.7958	70.0508	8.89713	40.6432	39.0685	32.2647	43.8973	88.7328	108.56	107.749	40.7562			146.146	56.4613	135.18	39.6696	45.1419	9.19274	53.1878	23.3258			28.4731	63.8554	13.6691	78.1845	31.7128	36.4383	55.7422	91.845	89.7208	54.6228	132.77	69.226	144.568	23.0738	3.52038	48.7534	6.58517	46.3395	59.9118	11.4769	79.0556	19.1437	59.5445	43.6286	82.2975
1.63497	76.9085	13.1993	69.6564	9.27273	40.7461	38.969	32.5376	43.9789	89.3766	108.715	108.447	40.6997			145.862	56.2665	135.03	39.442	45.1479	8.9187	53.3124	23.5243			28.5088	63.8829	14.3285	78.2474	31.7025	36.3655	56.0456	92.0767	89.8522	54.9342	132.935	69.2188	144.6	22.9925	2.91835	48.9503	7.39758	46.0245	59.7642	11.3275	78.9956	19.0965	59.8654	44.015	82.6929
1.66833	76.9093	12.6753	69.4907	9.60332	40.8978	38.8702	32.3891	44.3773	89.9786	108.878	109.097	40.4722			145.881	55.9402	134.834	39.4522	45.0752	9.70003	53.79	23.9612			28.3734	63.7094	15.1897	78.1197	31.489	36.3309	55.9724	92.029	89.8996	54.6417	132.653	68.96	144.91	22.9409	2.77129	49.1879	7.46214	45.9872	59.6058	11.2966	79.0924	19.1508	59.8552	43.8869	83.2731
1.7017	76.9733	13.0293	69.0332	10.273	40.7591	38.8797	32.0546	44.8107	90.5898	109.176	109.899	40.1639			145.485	54.3735	135.028	39.4167	45.3126	9.58383	53.8706	23.8748			28.2854	63.3544	16.5178	77.7827	31.4704	36.3183	55.9943	91.8351	89.994	54.4906	132.562	68.8867	145.155	22.5492	2.12193	49.4741	7.91814	45.9249	59.0913	10.9239	79.099	19.1777	60.4048	43.9276	83.4579
1.73507	77.084	12.7032	68.4487	10.761	40.8108	38.7828	31.8753	44.9774	90.9658	109.018	110.54	39.8841			145.298	54.1765	134.969	39.2149	45.4618	9.53532	53.9746	23.7142			27.9946	62.8875	16.7603	77.4518	31.4499	36.1773	55.9328	91.7894	90.0383	54.3898	132.535	68.6859	145.278	22.3459	1.73277	49.6146	8.18383	45.8594	59.0813	10.9669	79.2145	19.3753	60.5197	44.0862	83.7019
1.76843	77.1422	12.8286	68.3569	11.069	41.0562	38.5311	32.1596	45.1138	91.418	109.275					145.349	54.3164	134.767	39.002	45.6596	9.62591	54.1038	23.79			27.7019	62.5606	17.5451	77.1192	31.2575	36.1691	56.0799	91.8399	90.0768	54.3325	132.476	68.6494	145.351	22.2801			8.32489	45.7319	58.8818	10.9253	79.4068	19.7596	60.9016	44.1212	84.1107
1.8018	77.0421	11.9129	68.3897	11.1405	41.366	38.4193	31.9928	45.0568	92.1932	109.277					145.289	54.1545	134.711	39.0818	45.5351	9.67171	54.2112	24.3184			27.835	62.5992	17.849	76.8359	31.2537	36.1067	56.0885	91.8692	90.2153	54.147	132.289	68.5128	145.502	22.1702			8.52192	45.5567	58.3316	10.6446	79.573	19.903	61.0201	44.2033	84.7492
1.83517	77.1889	11.9164	68.0893	11.3732	41.2727	38.3532	31.7554	45.319	92.3088	109.399					145.361	54.6042	134.644	38.9187	45.8098	9.49915	54.2035	24.2892			27.5546	62.2109	18.0311	76.4661	31.0445	36.1359	55.5282	91.5545	90.2031	54.1521	131.872	68.4521	145.703	21.6231			8.43373	45.667	58.0073	10.5085	79.6669	19.9146	60.9799	44.2431	85.3986
1.86853	77.0709	12.3242	67.4303	11.6873	41.3952	38.6098	31.8514	45.3458	92.7952	109.451					145.244	53.84	134.185	38.5627	45.9362	9.58581	54.3003	24.3453			27.1936	61.583	18.6009	75.9246	30.9625	36.174	55.3905	91.6883	90.1775	54.017	131.812	68.6009	145.524	21.7411			8.88331	45.6172	57.5079	10.3141	80.0243	19.8278	61.3808	44.3242	85.8505
1.9019	76.9104	13.1912	67.5317	11.8246	41.476	38.4379	31.6451	45.657	92.9083	109.629					145.017	53.7541	134.119	38.6514	45.9239	9.76876	54.4386	24.5055			27.5793	61.8255	18.802	75.6471	30.9986	36.0107	55.3433	91.6157	90.2182	53.9917	131.498	69.0119	145.618	21.5214			9.42175	45.4268	57.2946	10.1458	80.095	19.7767	61.3794	44.3145	86.2546
1.93527	77.0109	12.6984	67.268	12.2212	41.754	37.8536			92.8278	109.621					144.821	53.6798	134.104	38.7509	46.0074	10.0686	54.1495	24.1363			27.3929	61.4459	18.9604	75.4604	30.5542	36.181	55.0014	91.4313	90.2875	53.9639	131.072	69.4782	145.655	21.3007			9.27792	45.5218	56.9369	9.92143	80.5574	19.5291	61.6586	44.3123	86.6374
1.96863	77.0379	12.9046	66.9954	12.7684	41.7399	38.0321			93.6114	109.887					144.932	53.6836	133.863	38.6565	45.884	10.2364	54.3665	23.5505			27.2532	61.1471	19.5301	74.9367	30.6993	36.2486	54.8748	91.3738	90.341	53.8532	130.443	69.8243	145.844	21.2502			9.65638	45.422	56.6628	9.73947	81.0131	19.4159	61.914	44.2538	87.1028
2.002	77.1017	12.7143	66.9889	13.0592	41.7969	37.9682			93.2472	109.848					144.943	53.6188	133.615	38.4382	46.0415	10.2815	54.4401	24.0823			27.3263	60.9529	19.9091	74.3211	30.3262	36.363	54.4412	91.1457	90.4582	53.6006	129.777	70.4794	145.927	21.1819			9.71158	45.3916	56.6294	9.6908	81.2011	19.1642	62.4345	44.5826	87.4625
2.03537	77.1829	12.6046	66.9894	13.3978	41.7961	37.9428			94.0881	109.955					144.975	53.3661	133.473	38.306	45.9311	10.7156	54.4889	24.2628			26.9854	60.3542	20.4106	73.7931	30.1203	36.755	54.1222	91.051	90.3922	53.1579	129.664	70.7869	145.688	21.3616			9.72625	45.4844	56.4976	9.41296	81.6309	18.8893	62.477	44.5043	87.3461
2.06873	77.1086	12.9019	66.8079	13.9367	41.8744	37.8769			94.607	110.244					145.111	53.641	133.431	38.2184	45.9393	10.3736	54.6275	24.2058			26.9633	60.0875	20.7647	73.5709	30.0432	36.6998	54.1111	91.0984	90.211	53.3426	129.724	71.1683	145.996	21.1953			10.3182	45.2925	56.1059	9.12512	81.8975	18.7746	62.7769	44.512	87.4285
2.1021	77.0801	12.9758	66.6819	14.7021	42.0909	37.874			94.5749	110.282					144.819	53.6321	133.299	38.0586	46.087	10.511	54.9371	24.4214			26.9062	60.1281	21.129	73.1274	30.0734	36.9096	53.635	90.9754	90.1504	52.9498	129.785	71.2519	146.024	21.092			10.4097	45.2379	55.7409	9.07551	82.3511	18.5281	62.711	44.3873	87.3651
2.13547	76.9787	13.1382	66.7242	15.5529	42.0588	37.8346			96.4135	110.43					145.183	53.5192	133.069	38.019	46.4507	10.6643	55.4369	24.3128			27.0742	60.3696	21.4119	72.6658	29.6626	37.2491	53.5069	91.0028	90.3009	52.7168	129.673	71.463	146.096	20.8218			10.6612	45.0877	55.5914	9.03288	82.4563	18.2151	62.9163	44.3856	87.6205
2.16883	77.0056	13.2708	66.9919	16.2433	41.9996	37.813			97.1301	110.528					144.968	53.2715	132.968	37.6866	46.5801	10.9084	55.3879	24.9115			26.6149	59.4609	21.8765	72.0833	29.3064	37.3434	53.1706	90.9375	90.2976	52.5373	129.52	71.9083	145.765	20.9964			10.7257	45.1433	55.2083	8.79176	83.0632	17.2528	62.6551	44.1933	87.5206
2.2022	76.9581	13.4861	67.1843	16.9845	41.7913	37.8041			97.6586	110.392					144.865	53.0786	132.63	37.2603	46.5202	10.8333	55.63	25.0101			26.4798	59.0105	22.1796	71.5489	29.3993	37.6069	52.9327	90.8941	90.2266	52.3847	129.453	72.3283	145.882	20.7107			11.2496	44.8757	54.9306	8.6148	83.2411	16.8988	62.7248	44.3545	87.9289
2.23557	77.0045	13.3422	67.3468	17.2136	41.8672	37.7649			97.8126	110.229					145.026	53.1546	132.302	37.162	46.6386	10.9108	55.9222	25.443			26.4895	59.1518	22.3589	71.2008	29.068	37.5182	52.641	90.8347	90.2848	52.1992	129.258	73.1008	145.719	20.6516			11.609	44.8891	54.8158	8.3358	83.3122	16.0596	62.7698	44.2468	88.0616
2.26893	76.9509	13.4489	67.366	17.8181	42.0564	37.5187			98.6686	110.368					144.783	52.3357	132.43	37.1799	46.5167	10.9524	55.984	25.699			26.3791	59.0135	22.5458	70.8971	29.0333	38.0422	51.9913	90.7357	90.2334	52.2601	129.327	73.55	145.618	20.6672			11.4072	45.01	54.8195	8.34328	83.1377	15.3652	62.9502	44.0922	88.352
2.3023	77.0135	13.5869	67.3308	18.0733	41.9555	37.4703			99.0273	110.605					144.628	52.5631	132.358	37.1003	46.4019	11.5447	56.1943	26.0436			26.0487	58.459	22.8957	70.3779	29.2411	38.3057	51.9554	90.609	90.2743	52.0798	129.797	73.9824	146.148	20.1679			12.2425	44.6002	54.6287	8.23726	83.0121	14.7748	63.1068	44.3492	88.1886
2.33567	76.952	13.8969	67.6274	18.6644	42.0046	37.4451			99.217	110.207					144.516	52.7124	132.204	37.0028	46.24	11.4011	56.4312	26.1798			26.2615	58.7669	23.3315	69.6503	29.3912	38.6116	51.7601	90.8641	90.2317	51.9444	130.016	74.891	145.749	20.4037			12.3426	44.586	54.5613	8.16307	82.9634	14.2831	63.4227	44.5726	88.4333
2.36903	77.0976	13.718	67.6102	18.6629	42.0414	37.3689			99.1358	110.247					144.44	52.666	132.242	36.8339	46.1567	11.482	56.3075	26.077			26.0596	58.5742	23.4854	69.1299	29.5084	38.8587	51.432	90.758	90.2661	51.8118	130.04	75.0747	146.002	20.1425			12.4863	44.4001	54.3404	7.93853	82.7484	13.3435	63.6498	44.7596	88.2235
2.4024	77.0888	14.7848	67.9703	19.3821	42.0193	37.1272			99.4418	110.228					144.226	52.4241	132.469	36.7528	46.0195	11.1676	56.1157	26.5381			25.7465	58.0887	23.7987	68.5437	29.6174	39.1157	51.0079	90.721	90.3975	51.5957	130.368	75.3087	146.02	20.1282			12.3577	44.4493	54.1382	7.78516	82.3105	12.8134	63.7988	44.8946	88.3242
2.43577	77.2252	14.2235	68.0953	19.7187	42.009	37.2816									144.774	51.3538	132.172	36.6517	45.8487	11.1629	56.0857	25.8783			25.4778	57.6812	23.8245	68.329	29.5757	39.2456	50.7217	90.7247	90.2351	51.8029	130.6	75.217	146.472	19.7245			12.2481	44.5685	53.9235	7.70996	81.8644	12.1715	63.9776	44.9538	88.3571
2.46913	77.1149	14.9087	67.9454	19.952	42.0639	37.1551									144.622	51.1166	131.851	36.5491	45.7327	11.3743	56.3401	26.3175			25.232	57.5299	23.9869	67.925	29.6389	39.3025	50.3453	90.6084	90.2393	51.63	130.836	75.4783	146.739	19.7119			12.5293	44.3362	53.6768	7.56635	81.6431	11.8646	64.1457	44.9979	88.3235
2.5025	77.2223	15.1558	67.9583	20.3473	42.1365	37.3474									144.406	51.0169	132.009	36.5736	45.4685	11.5892	56.2778	26.5825			25.202	57.4474	24.0731	67.5704	29.6251	39.4765	49.8961	90.5749	90.2158	51.1603	131.158	75.6639	147.019	19.5482			12.8813	44.0861	53.2477	7.10063	81.2922	11.6422	64.349	44.9844	88.5391
2.53587	77.263	15.5422	68.1407	20.8093	42.1013	37.3589									144.493	50.8108	131.446	36.1897	45.1939	11.8092	56.5561	26.5925			24.9121	57.1354	24.1108	67.0058	29.7873	39.8034	49.8356	90.6867	90.24	50.8917	131.757	76.1047	147.301	19.2555			12.78	44.3897	53.0195	7.08952	80.9573	11.3639	64.4473	44.9907	88.6809
2.56923	77.3411	14.7927	68.154	20.9691	42.1635	37.0941									144.366	51.0593	131.658	36.17	45.2368	11.8695	56.24	26.1923			24.5403	56.8013	24.1754	66.2355	29.9073	39.9366	49.2036	90.8725	90.3593	50.796	132.046	76.2114	147.29	19.3396			13.0398	44.3001	52.9098	6.88152	80.4541	10.8482	64.6109	45.0285	88.6956
2.6026	77.4283	14.6661	68.3954	21.6312	42.2695	36.9123									144.238	50.5833	131.494	35.8065	45.0888	11.8419	55.9916	26.4114			24.2104	56.5231	24.0228	65.4731	30.0456	40.5625	48.8905	90.8595	90.0299	50.1753	132.507	76.3654	147.63	19.056			13.2033	44.2153	52.5704	6.64588	80.0188	10.6487	64.4872	44.9467	88.8232
2.63597	77.4254	14.9927	68.3858	21.9607	42.302	36.999									144.214	50.5245	131.544	35.5789	44.8923	12.0965	56.1827	26.1109			23.9688	56.5403	23.8503	64.3604	30.1424	40.4363	48.3436	90.9045	89.5351	50.1283	132.776	76.4537	147.936	18.9447			13.5131	44.0795	52.3937	6.55544	79.6538	10.5204	64.5765	44.964	88.9187
2.66933	77.4744	15.4866	68.3301	22.3998	42.2315	36.5771									144.248	50.3853	131.433	35.6712	45.2906	12.0805	56.1656	26.7479			23.5733	56.347	23.5306	63.5267	30.2563	40.5373	47.9369	91.0255	89.347	50.1107	133.458	76.5495	148.108	18.7712			13.2106	44.2362	52.1317	6.43159	79.2929	10.4458	64.7655	45.0654	88.9624
2.7027	77.5626	15.7996	68.3294	22.5878	41.9789	36.7936									143.982	49.9868	131.148	35.4846	44.9145	12.2122	56.3052	26.7362			23.2721	55.9976	23.6006	63.0252	30.4404	40.9978	47.6189	90.9908	89.101	50.0366	134.362	76.6938	148.761	18.1124			13.2286	44.1556	51.8661	6.32724	78.5158	9.97965	65.2281	45.1236	88.6786
2.73607	77.7531	15.7859	68.3335	23.1174	41.9147	36.0385									144.153	50.0232	131.149	35.1922	44.6394	12.1021	56.2545	26.5943			23.1133	55.8357	23.725	62.5101	30.7069	41.3993	47.1533	91.1255	88.7354	49.7688	135.05	76.5875	148.786	17.8879			13.7104	44.0237	51.6463	6.08911	78.0162	9.82752	65.5757	45.0443	88.6957
2.76943	77.8788	15.7162	68.9466	23.6617	42.1117	36.3399									144.23	49.673	131.303	35.3933	44.8311	12.0451	56.2618	26.3747			22.7844	55.8481	23.5808	62.2164	30.679	41.4117	46.91	91.4549	88.4453	49.7715	135.358	76.4441	148.969	17.3646			13.845	43.9315	51.3392	6.02852	77.3905	9.40041	65.9038	45.0095	88.7472
2.8028	77.8437	15.7404	68.4533	23.6568	42.2557	36.2024									144.1	49.5575	131.063	35.2385	45.0024	12.3481	56.3435	26.2544			22.5615	55.7575	23.5313	61.7739	30.7697	41.8812	46.7749	91.686	88.2039	49.3829	136.284	76.6197	148.587	17.7923			13.7665	43.9111	51.1459	6.09084	76.7267	9.30701	66.0079	45.0799	88.6939
2.83617	78.0122	15.6827	68.4453	24.048	42.2855	36.2911									143.794	49.5538	130.764	34.9715	44.7605	12.6332	56.214	26.3321			22.3497	55.5733	23.5366	61.3171	31.025	42.0278	46.5446	91.8408	88.0719	49.3405	136.899	76.7045	148.789	17.5404			13.8887	43.9384	50.7867	5.88563	76.0274	9.13526	66.1919	45.2676	88.5515
2.86953	78.0321	15.7395	68.5277	24.8655	42.3742	36.4551									143.906	49.5168	130.705	34.7534	44.939	12.4319	56.3633	26.0857			22.0819	55.4972	23.6455	60.5473	31.2279	42.3195	46.2939	92.163	87.6913	49.2415	137.578	76.6485	148.929	17.3864			13.9847	43.7762	50.4647	5.7967	75.7309	9.32713	66.2182	45.4452	88.5849
2.9029	78.0438	15.6811	68.6495	25.4136	42.3912	36.5302									143.905	49.3604	130.657	34.6778	44.8305	12.3054	56.3984	26.3714			21.8479	55.4879	23.626	60.3057	31.3982	42.8951	45.9949	92.7861	87.5192	49.2865	138.14	76.441	149.539	16.8055			14.3585	43.6649	50.1673	5.42718	75.0323	9.2082	66.1993	45.3866	88.7838
2.93627	78.1642	15.9469	68.8079	26.1292	42.5282	36.2299									143.601	48.5989	130.405	34.6388	44.8519	12.3895	56.2961	26.6175			21.6492	55.492	23.524	59.6058	31.5299	43.2655	45.9652	93.1774	87.2255	49.5264	138.4	76.4763	149.588	16.6878			14.0352	43.7443	50.1564	5.34128	74.3843	9.20219	66.8667	45.2166	88.96
2.96963	78.0126	15.8388	68.9042	26.9731	42.54	36.1548									143.695	48.8833	130.401	34.5119	44.7781	12.6925	56.3955	26.6167			21.3077	55.4018	23.6662	58.918	31.8808	43.5864	45.7079	93.3827	86.7671	49.6355	138.379	76.2827	149.713	16.6228			14.4847	43.5969	50.0957	5.19502	73.7964	8.92223	67.4719	45.3776	89.3882
3.003	78.2642	16.6688	68.9514	27.369	42.4058	36.0126									143.765	48.7096	130.241	34.5096	44.6998	12.7073	56.4724	26.6056			21.1599	55.1888	23.3556	58.3902	32.1068	43.8906	45.716	93.5178	86.4046	49.7166	139.197	75.871	149.477	16.8523			14.5114	43.6085	50.131	5.07304	73.3872	9.08823	67.2872	45.3494	89.6368
3.03637	78.3313	16.4419	69.1982	27.8909	42.5468	35.7184									143.498	48.636	130.135	34.4313	44.5845	12.754	56.4572	26.6923			20.5944	55.2286	23.2395	57.9856	32.201	43.9602	45.4351	94.0168	85.8425	49.6985	139.178	75.5208	149.581	16.7961			14.9951	43.3383	50.0466	4.98654	72.8782	9.11384	67.5273	45.2074	90.046
3.06973	78.464	16.6782	69.3406	28.3828	42.4005	35.6747									143.449	48.5558	129.933	34.3645	44.5388	12.7279	56.4091	26.5268			20.4474	55.1213	23.251	57.5216	32.3789	44.3369	45.202	94.3903	85.5599	49.6976	139.962	74.8519	149.751	16.4538			15.0468	43.4334	50.0581	4.91581	72.3459	9.13352	67.8403	45.1505	90.3574
3.1031	78.5826	16.9698	69.6235	28.6897	42.3508	35.5862									143.378	48.3619	130.161	34.4922	44.7387	12.6057	56.5591	26.4138			20.2037	54.9909	23.1848	56.9303	32.5958	44.6635	45.0802	94.8272	85.0653	49.6971	140.299	74.3915	149.636	16.3097			15.4906	43.221	49.9037	4.80774	71.6825	9.08312	68.1944	45.0974	90.768
3.13647	78.7117	16.9775	69.8286	29.132	42.3851	35.234									143.243	48.1677	129.938	34.5017	44.8026	12.6458	56.6869	26.5062			19.3119	54.8449	23.2436	56.2508	32.8701	44.7907	44.9668	94.9717	85.801	49.6279	140.491	73.9283	149.472	16.3058			15.3733	43.2143	49.6584	4.60567	71.5476	9.09723	68.3361	44.995	90.9606
3.16983	78.6316	17.2662	70.1767	29.6753	42.4651	35.0085									143.197	48.274	130.063	34.5198	44.9259	12.9012	56.7524	26.6675			19.0591	54.7223	23.2477	55.9605	33.1772	44.9617	44.8537	95.3978	85.12	49.3814	140.859	73.1841	149.451	15.9952			15.2199	43.1964	49.736	4.42309	71.2734	9.09558	68.0899	44.9567	91.154
3.2032	78.953	17.3737	70.5197	29.8021	42.2517	34.7292									143.117	47.9655	129.973	34.3368	44.7386	13.0127	56.8868	26.7432			18.3566	54.6817	23.1053	55.7324	33.4431	44.9847	44.9356	95.7738	85.5874	49.5104	141.214	72.4889	149.327	15.7229			15.2926	43.1819	49.6236	4.21568	70.9903	9.12019	67.9846	44.7436	91.2941
3.23657	79.1296	17.2387	71.005	30.491	42.244	34.4662									143.121	47.908	129.802	34.3315	44.5379	12.8599	56.7946	26.9707			18.5357	54.7752	23.081	55.2027	33.7085	45.1208	44.7909	96.2677	84.9911	49.5343	141.309	71.8823	149.216	15.7812			15.9594	42.9615	49.5155	4.11546	70.5227	9.1861	68.3718	44.9558	91.4917
3.26993	79.2174	17.7272	71.2211	30.7686	42.1964	34.4728									142.93	47.686	129.631	34.3529	44.4065	12.8317	56.753	26.6334			18.1841	54.7281	22.9792	54.4872	34.0017	45.3875	44.5634	96.5105	84.5913	49.5695	141.573	71.0694	149.285	15.7707			16.3121	42.7826	49.2631	3.75174	70.1858	9.26562	68.6009	44.9041	91.5373
3.3033	79.3413	17.8889	71.7783	31.3428	42.1479	34.1281									143.055	47.6165	129.602	34.1845	44.6126	12.9996	56.875	26.3097			17.9908	54.6416	22.8578	54.2174	34.3157	45.4673	44.4706	96.906	84.4044	49.4385	141.177	70.6534	149.299	15.4803			16.2595	42.6775	49.0046	3.5849	69.7964	9.31512	68.509	44.8587	91.7835
3.33667	79.446	17.6451	72.0323	31.6069	42.0019	33.9957									142.966	47.2409	129.228	33.8575	44.8017	13.1428	56.5684	26.0877			17.3892	55.0675	22.9145	53.9042	34.4425	45.6128	44.4845	97.3563	84.2173	49.4603	141	70.1702	149.168	15.6601			16.3479	42.6294	48.8049	3.38413	68.992	9.49661	68.63	44.7857	91.6721
3.37003	79.4302	18.0287	72.3129	31.8987	41.9058	34.2247									142.724	47.1629	129.07	33.8786	44.6783	13.2527	56.701	26.6657			17.1807	55.4589	22.887	53.3186	34.7556	45.9219	44.6076	97.9117	83.7332	49.8652	140.921	69.6861	149.386	15.3223			16.8116	42.4956	48.6582	3.12173	69.0178	9.62954	69.2692	44.6434	91.6577
3.4034	79.4131	18.1002	73.2425	32.3776	41.5597	33.3034									142.832	47.2874	129.155	33.8999	44.7057	13.342	56.8362	26.6122			16.7952	55.3134	22.7913	52.8269	35.0253	46.054	44.6461	98.5861	83.979	50.4147	140.584	69.0143	150.083	14.4294			16.4953	42.684	48.6251	3.07398	68.6665	9.85441	69.6375	44.4991	91.8893
3.43677	79.3908	18.0125	73.9783	32.664	41.777	33.5961									142.771	47.3378	129.049	33.821	44.7494	13.6381	56.9726	26.568			16.8812	55.3839	22.6872	52.391	35.1582	46.1261	44.5574	98.3549	83.6329	50.6324	140.107	68.5301	150.17	14.173			16.2043	42.8064	48.8087	3.18381	68.3419	9.95903	69.8629	44.2186	91.9412
3.47013	79.4171	17.9447	74.3307	32.7555	41.5603	33.1256									142.81	47.2885	129.166	33.6978	44.7564	13.2432	56.9106	26.2632			16.4129	55.3797	22.7675	51.5314	35.4037	46.2643	44.6485	98.7936	83.3172	51.259	139.742	67.9634	150.312	14.3498			16.398	42.7236	48.8697	2.97642	68.0302	10.2212	70.2813	44.3461	92.1004
3.5035	79.4631	18.2124	75.2454	32.9836	40.9792	32.7452									142.717	47.1416	129.307	33.8154	44.5749	13.521	57.0265	26.2424			16.2421	55.4657	22.6538	51.219	35.6073	46.2628	44.5178	98.8709	83.405	51.312	139.362	67.5615	150.539	13.9662			16.0431	42.8093	48.9311	2.857	67.8065	10.4541	70.4077	44.1185	91.8158
3.53687	79.5465	18.1294	75.7971	32.8589	41.1132	32.9305									142.403	46.726	129.609	33.8846	44.6882	13.9327	57.0453	26.3103			15.8689	55.6627	22.6177	50.7379	35.8975	46.4255	44.7057	99.1671	83.284	51.455	138.712	67.5157	150.638	14.0505			16.5515	42.7889	48.8545	2.93008	67.0875	10.7793	70.3778	44.2193	91.7689
3.57023	79.4916	18.5341	76.44	32.7943	40.6494	32.702									142.196	46.5985	129.416	33.7513	44.5958	14.1185	57.2198	26.4313			15.6457	55.8818	22.5197	50.0453	36.2531	46.4581	44.739	99.7377	82.9783	51.9235	138.278	67.0631	150.538	14.1582			16.6906	42.8061	48.5877	2.75511	66.7301	10.8758	70.442	44.3003	91.567
3.6036	79.709	18.7123	77.4197	32.6116	40.5073	32.6689									142.138	46.5676	129.461	33.7548	44.4754	14.2372	57.2401	26.4145					22.4394	49.6039	36.478	46.4701	44.7581	99.8088	83.0711	52.1577	137.838	66.9641	150.747	13.6724			17.3039	42.5471	48.6598	2.6969	66.5144	10.9437	70.717	44.2395	91.8396
3.63697	79.6435	18.9438	77.6321	32.3181	40.6465	32.8866									142.046	46.5668	129.11	33.7912	44.3085	14.7251	57.0855	25.9436					22.4354	49.4471	36.8005	46.3829	44.9472	100.249	82.9501	52.8313	137.363	66.6819	150.837	13.5131			17.4882	42.5908	48.5994	2.54285	66.0578	11.3659	70.812	44.3964	91.7175
3.67033	79.5509	19.2664	77.9352	32.3436	39.8387	32.7177									142.08	46.3848	129.063	33.7513	44.1074	14.6455	57.1389	25.9091					22.237	49.0027	36.9708	46.367	45.0747	100.769	82.9022	53.2856	136.8	66.6238	150.916	13.6108			17.6079	42.5741	48.5186	2.56357	65.8537	11.5239	70.8111	44.3898	91.6516
3.7037	79.5482	19.3498	78.5954	32.0094	40.1523	33.0464									141.696	45.8629	128.943	33.6108	44.0293	14.3554	56.8949	26.023					22.0953	48.1793	37.3844	46.5621	44.9588	100.676	82.9031	53.8736	136.382	66.6254	150.882	12.9806			17.9552	42.3923	48.5896	2.64699	65.4485	11.6776	71.0831	44.178	91.6496
3.73707	79.6248	19.6629	79.2366	31.5174	40.1161	33.2624									142.056	46.2674	128.828	33.7717	43.8683	14.319	56.8029	26.0645					21.9502	47.7332	37.255	46.3861	45.0086	100.87	82.9401	54.3494	135.867	66.4831	151.02	13.0941			17.804	42.4704	48.9465	2.66335	65.5427	11.7487	71.245	44.0945	91.6281
3.77043	79.5597	19.9947	79.4983	31.387	40.3642	33.0841									141.952	46.2332	128.717	33.7352	44.0023	14.6146	56.8215	26.0582					21.751	46.877	37.363	46.4552	44.9971	100.906	83.0497	54.858	135.504	66.5171	151.267	12.8024			17.9235	42.366	49.3413	2.86131	65.1575	11.9837	71.6693	43.8615	91.6237
3.8038	79.5212	20.4038	79.9556	31.1022	39.8285	32.9901									141.642	45.9259	128.56	33.6424	44.0635	14.3052	56.8659	25.9005					21.5738	46.5015	37.3793	46.3656	45.1349	101.037	83.2741	55.6913	134.955	66.5404	151.436	12.6613			17.8738	42.2659	49.1464	2.87037	65.0306	12.1922	71.9907	43.5461	91.6062
3.83717	79.6207	20.3537	79.8273	30.5466	39.2497	32.7309									141.403	45.5689	128.053	33.3523	44.1603	14.8689	56.8912	25.7318					21.4323	45.9319	37.4807	46.3524	45.1634	101.519	83.4704	56.0724	134.524	66.6566	151.601	13.068			18.0607	42.1135	49.5792	3.13799	64.5736	12.2623	72.4358	43.3726	91.5561
3.87053	79.7431	20.4751	80.1991	29.7559	39.3499	32.7171									141.438	45.7368	128.275	33.4122	44.3231	15.0768	56.9498	25.7681					21.4599	45.5199	37.4343	46.2636	45.1636	102.148	84.0398	55.9246	133.863	66.9373	151.449	12.8509			18.2175	42.0582	49.4379	3.35821	64.3103	12.4969	72.5148	43.0978	91.4849
3.9039	79.8685	20.4309	80.4602	28.8727	39.3509	32.564									140.39	44.6808	128.145	33.4957	44.2122	15.0622	57.0536	25.9425					21.0987	44.6527	37.9812	46.5682	45.3475	102.312	84.5527	56.3168	133.468	67.1732	151.507	12.4797			18.2042	41.9172	48.585	2.01231	64.2606	12.4885	72.5189	43.0979	91.3898
3.93727	79.9036	20.8384	80.5904	28.472	38.6815	32.5674									141.342	45.7352	128.054	33.3976	43.9591	14.7553	57.2064	25.8283					21.024	44.57	37.8074	46.4684	45.6715	102.79	84.8265	56.4679	132.841	67.3874	151.454	12.3464			18.2249	41.9401	48.8141	2.14098	64.0135	12.576	72.5732	42.9942	91.3745
3.97063	79.8767	21.125	80.7826	27.9463	38.5623	32.377									141.386	45.7096	127.738	33.2828	43.9553	14.8759	57.2546	25.4245					20.9276	44.015	38.2561	46.5636	45.9357	103.03	85.0134	56.6274	132.455	67.6229	151.467	12.0233			18.5384	41.776	48.6885	2.30642	63.4649	12.8627	72.6043	43.0895	91.23
4.004	79.7976	21.3132	80.8842	27.8657	38.5379	32.4389									141.445	45.6592	127.766	33.4	44.0252	14.9565	57.1149	25.5358					20.7664	43.6663	38.3928	46.4542	46.43	103.385	85.0661	56.7575	131.927	68.0795	151.769	11.8462			18.8944	41.7287	48.5076	2.16034	63.5051	12.8743	72.8032	42.9406	90.915
4.03737	79.8772	21.4124	81.0864	27.8033	38.286	32.3986									141.18	45.3155	127.748	33.2382	44.0152	15.3448	57.383	26.0023					20.7018	43.405	38.9249	46.6422	46.7176	103.486	85.2749	56.9428	131.531	68.5413	151.56	11.3543			18.8768	41.7175	48.8851	2.75659	62.7533	13.0721	73.0062	43.1283	90.9297
4.07073	79.8722	21.7872	80.9913	27.8393	38.559	32.5059									141.04	45.3318	127.386	33.415	44.0086	15.3184	57.5553	26.1056					20.545	42.9094	39.6374	46.6959	47.1525	103.715	85.4989	57.2695	130.963	69.097	151.349	11.2676			18.8264	41.6636	48.5625	2.23302	62.3857	13.225	73.0195	43.2043	90.7489
4.1041	79.8187	22.3348	81.1655	27.3385	38.4864	32.3951									141.013	45.27	127.132	33.3603	43.9461	15.4143	57.5611	26.5486					20.4082	42.6199	39.8653	46.713	47.4634	104.009	85.7127	57.4342	130.634	69.6448	151.488	10.8558			18.9916	41.5686	47.5877	1.53299	62.0945	13.3831	73.0284	42.9251	90.4363
4.13747	79.84	22.5819	81.5106	26.5823	38.4744	32.1789									140.949	45.2979	126.991	33.3892	44.0048	15.3709	57.7114	26.0761					20.2434	42.4212	39.8633	46.7002	47.6162	104.149	86.2186	57.7853	130.447	70.1931	151.304	10.364			19.2813	41.5595			61.4302	13.602	73.197	42.7311	89.9428
4.17083	79.813	22.7578	81.4652	25.891	38.5572	32.2004									140.842	45.2984	127.261	33.6589	43.9633	15.004	57.4903	26.0807					19.9937	41.9409	40.4491	46.8722	48.0589	104.58	86.5589	58.2398	130.321	70.6144	151.851	10.4056			19.3469	41.5109			60.9298	13.7448	73.177	42.8234	89.2987
4.2042	79.7562	22.8132	81.3512	25.2883	38.6501	32.1474									140.144	44.5413	127.087	33.6592	43.9758	15.3404	57.3172	26.1487					19.9695	41.7538	40.7068	46.9311	48.2854	104.958	86.6702	58.4631	130.039	71.1085	151.428	9.74677			19.4071	41.3819			60.4841	13.8983	73.4217	42.8028	89.2004
4.23757	79.6517	23.1257	81.2207	24.6519	38.6768	32.0737									139.708	43.982	127.051	33.4679	43.9415	15.3917	57.4245	26.3898					19.7672	41.146	40.887	46.8133	49.0891	104.838	86.9031	58.7607	129.876	71.988	151.504	9.47779			19.2969	41.3903			60.1913	14.3664	73.5249	42.7537	88.892
4.27093	79.5433	23.3486	81.2192	23.9923	38.7648	32.2191									139.721	44.0012	126.485	33.1036	43.9856	15.3723	57.4761	26.2523					19.4229	40.6662	41.0844	46.8419	49.4886	105.111	87.223	58.9859	130.438	72.4386	151.554	9.71559			19.3189	41.333			59.7977	14.3569	73.5118	42.7599	88.9552
4.3043	79.4279	23.6723	81.1187	23.3562	38.8354	32.1298									140.225	44.3307	125.96	32.9824	43.7984	15.393	57.5947	26.2921					19.1693	40.0834	41.3124	46.8664	50.0463	105.249	87.7599	59.4291	130.637	72.8875	151.308	9.25507			19.5667	41.2303			59.4738	14.4162	73.8706	42.4291	88.8152
4.33767	79.6023	23.7058	80.8465	22.5336	38.7851	32.0419									140.06	44.4955	125.97	33.1688	43.7425	15.5918	57.7335	26.3403					18.7964	39.396	41.556	46.9168	50.3297	105.385	88.098	59.6468	130.877	73.1752	150.938	8.8998			19.9772	41.0018			59.2767	14.6241	74.4783	42.0856	88.6082
4.37103	79.5686	24.0421	80.915	22.0857	38.7908	32.3006									140.423	44.8415	125.803	33.3134	43.7956	15.7687	57.6552	26.0039					18.554	38.9294	41.7112	46.7609	50.2771	105.184	88.0299	59.5623	130.997	73.6622	150.842	8.60063			20.6234	40.7803			58.8654	14.7927	75.0094	41.6605	88.1942
4.4044	79.5189	24.2943	80.4469	21.1557	39.0279	32.3406									140.084	44.2527	125.55	33.1764	43.7089	16.1185	57.761	26.157					18.2468	38.7044	42.0357	46.8194	50.8009	105.254	88.4211	59.5187	131.177	74.1442	150.765	8.37192			20.1306	40.9052			58.525	15.0138	74.7995	41.6829	88.0574
4.43777	79.4546	24.0792	80.2703	20.4117	38.991	32.2432									139.223	43.5993	125.475	33.12	43.5751	16.0868	57.9222	26.0162					17.8914	37.8067	42.5232	46.9915	51.0982	105.191	89.0921	59.7739	131.474	74.8708	150.635	8.36729			20.0054	40.8748			58.1149	15.3212	74.933	41.929	87.5727
4.47113	79.5457	23.8242	79.838	19.9785	38.888	32.1486									139.414	43.8505	125.823	33.277	43.8758	15.9633	57.6423	25.9189					17.7839	37.4393	42.5935	46.7644	51.6577	105.24	89.5199	59.7192	131.644	75.316	150.528	8.26339			20.3786	40.7863			57.6734	15.7201	75.1946	41.9173	87.2867
4.5045	79.6428	23.7252	79.4338	19.4855	39.0224	32.2339									139.359	43.6957	125.513	33.1104	43.8358	16.1304	57.6248	25.7586					17.6237	36.84	42.9205	46.9541	51.4448	105.013	89.8048	59.646	132.002	75.6816	150.478	8.2561			20.4393	40.8547			57.5237	15.8945	75.2212	41.901	87.1483
4.53787	79.6234	23.4627	78.7585	18.8332	38.8722	32.2432									139.391	43.7475	126.099	33.2512	43.691	16.2477	57.8652	25.8338					17.3426	36.3188	43.1358	46.9843	52.2514	104.885	90.7033	59.3597	132.392	75.9839	150.428	7.9177			20.84	40.5591					75.6301	41.7107	86.8758
4.57123	79.5906	23.9194	78.4102	18.5988	39.0841	32.0631									139.416	43.7474	126.156	33.427	43.5454	16.121	57.6759	25.9082					17.1602	36.1294	43.1285	46.9668	52.4842	104.733	91.1553	58.9564	132.769	76.1072	150.384	8.14066			20.4408	40.8155					75.9809	41.5173	86.4192
4.6046	79.6195	23.4983	78.8227	18.4912	38.9579	32.0919									139.228	43.4904	126.099	33.3954	43.5549	16.2535	57.8399	26.3945					16.9996	35.4853	43.5862	46.9613	52.734	104.546	91.7131	58.685	133.063	76.5255	150.324	8.01573			20.3631	40.8751					76.2019	41.2609	86.1234
4.63797	79.5617	23.732	78.8705	18.4242	39.4899	31.8963									139.18	43.4139	125.923	32.9506	43.6292	16.0435	57.8061	26.4023					17.027	35.2928	43.9528	47.0328	53.0709	104.262	92.3142	58.5253	133.421	76.8916	150.168	7.84711			20.7151	40.6351					76.0945	41.1891	85.8488
4.67133	79.5204	23.7535	78.7903	17.9454	39.1176	31.9392									138.981	43.2647	125.742	32.8075	43.5307	16.0765	57.8658	26.4018					17.0201	34.8031	43.907	47.0256	53.8296	103.965	92.5979	58.237	133.852	77.0424	150.321	7.99167			21.1223	40.415					76.2188	40.921	85.4466
4.7047	79.4306	23.6934	78.5578	17.5884	39.4145	31.9678									140.052	44.4294	125.682	32.862	43.6636	16.0396	58.041	26.5463					16.9772	34.2027	44.7579	47.0292	53.8997	103.862	93.1564	57.9677	134.39	77.3539	150.335	7.7603			21.1855	40.2693					76.4363	40.8287	85.1586
4.73807	79.4728	23.6363	78.0661	17.0064	39.3657	32.0815									140.14	44.4732	125.638	32.5639	43.6253	16.3097	57.8689	26.3865					16.9495	33.924	45.1075	46.8255	54.1922	103.779	93.4633	57.7213	135.19	77.674	150.483	7.92092			21.1772	40.2716					76.8954	40.6598	84.9496
4.77143	79.3964	23.5193	78.0571	16.5542	39.226	32.0329									140.476	44.7905	125.651	32.7134	43.5796	15.8186	57.8091	26.0803					16.7934	33.4869	45.1949	46.7921	54.8258	103.682	93.5609	57.3663	135.507	77.9037	150.491	7.60283			21.028	40.2959					77.0959	40.5877	84.9246
4.8048	79.1787	23.7982	77.5899	16.128	39.3543	31.987									140.71	44.6236	125.757	32.6078	43.4483	15.9948	58.2473	26.6069					16.5708	33.1122	45.5525	46.6478	55.2238	103.49	93.9099	56.9332	135.953	77.8393	150.493	7.57701			21.3799	40.1502					77.1919	40.3739	84.7183
4.83817	79.0603	24.1271	77.2122	15.6883	39.5741	32.1705									140.543	44.4301	125.431	32.5795	43.6168	15.9132	58.3016	26.7233					16.6381	32.6304	45.8059	46.8972	55.4318	103.342	93.9398	56.6387	136.865	77.8246	150.597	7.64197			21.4648	40.1358					77.8761	40.314	84.8114
4.87153	79.0061	24.462	76.7762	15.4783	39.4815	31.9845											125.223	32.4516	43.6461	15.7251	58.3924	26.5922					16.4463	32.1341	46.2246	46.9739	55.6876	103.218	94.0297	56.2878	137.064	77.7559	150.594	7.20504			21.403	40.1936					77.9648	40.1613	84.5788
4.9049	78.9072	24.7701	76.6028	15.2425	39.7664	32.0982											125.257	32.4254	43.3592	16.0068	58.4874	26.4817					16.3195	31.7045	46.6598	47.0973	56.0735	102.554	94.0792	55.9529	137.448	77.6598	150.663	7.44026			21.611	40.1675					78.1425	40.1685	84.4501
4.93827	78.9147	24.9486	76.0387	14.8498	39.725	32.1104											124.876	32.6404	43.5195	15.8127	58.5467	26.2936					16.201	31.2328	46.7422	47.0934	56.2475	102.415	94.4384	55.5544	137.938	77.5482	150.582	7.33717			22.155	39.9945					78.5488	40.2632	83.9734
4.97163	78.9066	25.1581	75.8897	14.5375	39.7232	32.1182											124.908	32.6449	43.4101	16.1386	58.5621	26.3554					16.0981	30.8894	46.9401	46.8855	56.7285	102.012	94.1536	55.2802	138.434	77.3158	150.64	6.72889			22.2943	39.9132					78.5044	40.4694	83.944
5.005	78.827	25.4055	75.675	14.4903	39.829	32.1605											124.654	32.3743	43.2457	16.348	58.4849	26.6001					15.638	29.9016	46.8795	47.0234	56.8054	101.794	93.9995	54.997	139.292	77.1495	150.679	6.37919			22.3931	39.89					78.8046	40.2187	84.002
5.03837	78.7428	25.5648	75.6533	14.4681	39.887	32.2476											124.61	32.5774	43.4461	16.3286	58.3472	26.6863					15.1814	29.5439	47.5327	46.8022	56.9172	101.383	93.9568	54.7811	140.172	76.6302	150.729	6.19063			22.35	39.8588					79.1949	40.2891	83.5286
5.07173	78.6095	25.8003	75.6879	14.3392	39.7814	32.2497											124.457	32.5451	43.3491	16.3797	58.6506	26.7342					14.6016	28.755	47.8482	47.0357	56.8725	101.401	93.8175	54.4292	140.499	76.0523	150.711	6.05129			22.2284	39.8568					79.2968	40.3025	83.4745
5.1051	78.8581	25.8641	75.7128	14.124	39.4232	31.9949											124.458	32.3526	43.5176	16.2616	58.7908	26.4398					13.9799	28.2069	47.6408	46.9545	56.9593	101.357	94.0132	54.0181	140.803	75.478	150.809	5.89555			22.217	39.8806					79.3126	40.1019	83.4489
5.13847	78.7417	25.8485	75.3384	13.8633	39.7886	31.8988											124.314	32.408	43.4656	16.4231	59.0256	27.0119					13.2279	27.355	47.6583	47.0562	57.136	101.063	94.2633	53.7133	140.867	75.0462	150.861	5.63244			22.8146	39.6911					79.6048	40.3199	83.1929
5.17183	79.0371	26.1875	74.9467	13.6652	39.402	31.4863											124.119	32.1777	43.2159	16.812	58.854	26.9979					12.8825	27.3112	48.1263	47.1176	57.2569	100.864	94.2552	53.5076	140.883	74.6654	150.877	5.27462			23.1415	39.5447					79.8829	40.5534	83.1781
5.2052	78.8282	26.4347	74.5892	13.3681	39.6912	31.8172											123.345	31.9332	43.1059	16.5301	58.9227	26.8917					11.8245	27.0635	48.0899	46.9624	57.6156	100.588	94.3064	53.0932	141.141	74.0022	150.718	5.35921			23.5391	39.2716					79.7977	40.3795	82.8191
5.23857	78.6147	26.7686	74.4549	13.1553	39.9286	31.5869											123.176	31.8684	42.8971	16.9577	58.856	27.0718					11.2516	27.0687	48.2783	47.1186	57.7408	100.431	94.3342	52.8034	141.299	73.6699	150.788	4.93485			23.2234	39.4495					79.9376	40.3822	82.794
5.27193	78.7486	26.598	74.1847	12.7322	39.7125	30.8863											123.066	31.6627	42.8807	16.7648	58.8279	27.2363					10.1331	27.0007	48.3128	47.1077	57.8081	100.209	94.3215	52.6259	141.349	73.1233	150.69	4.83179			23.4533	39.3738					80.1404	40.3058	82.5279
5.3053	78.5484	26.8482	73.9779	12.6106	40.3359	31.8864											122.472	31.5492	42.9803	16.7472	58.8948	27.4097					9.83632	27.1823	48.6676	47.0772	57.6755	100.247	94.2798	52.6624	141.371	72.394	150.785	4.90383			24.14	38.9871					80.045	40.3844	82.4457
5.33867	78.6508	27.1499	73.7773	12.087	40.271	31.0937											122.128	31.3614	43.0721	16.5971	58.9259	27.2352					8.86646	27.1516	49.223	47.1974	57.8036	99.9045	94.4082	52.2689	141.141	72.2112	150.67	4.94269			24.263	39.0464					80.2018	40.3423	82.1635
5.37203	78.849	26.7212	73.6644	12.0182	41.386	29.9174											120.825	31.1004	43.1628	16.5746	59.0892	27.1325					8.41426	27.3841	49.5736	47.2402	57.9375	99.737	94.2561	52.1138	141.1	71.8792	150.699	5.02586			24.3176	38.9918					80.2065	40.3947	81.8942
5.4054	78.7757	27.11	73.2756	11.6571	41.6247	29.6664											121.594	31.3337	42.9257	16.976	59.0417	27.1591					7.71161	27.7019	49.3585	47.2356	57.9534	99.7172	94.315	52.2432	141.095	70.723	150.841	4.8532			24.4621	38.9886					80.2417	40.3195	81.5965
5.43877	78.875	27.5765	73.0434	11.4303	40.537	31.1181											121.401	31.4783	42.6741	16.9168	59.2393	27.2891					7.04404	27.9756	50.9592	47.1006	57.9863	99.6001	94.2316	52.1369	140.818	70.0436	150.951	4.64652			24.4376	39.0063					80.3306	40.1965	81.4256
5.47213	78.8407	27.1063	72.8029	11.1484	40.4246	31.0583											121.163	31.2812	42.5425	16.989	59.0903	27.1477					6.53202	28.1905	50.9222	47.2188	58.0188	99.3486	94.176	51.8224	140.594	69.4768	151.134	4.15399			24.4665	38.997					80.3907	40.2802	81.3377
5.5055	78.9429	27.1408	72.3939	10.8732	40.6389	30.7831											121.052	31.2016	42.7856	17.0721	59.0385	27.125					5.86936	28.8101	50.5027	46.8947	58.1278	99.1518	94.1254	51.2597	140.248	69.494	151.105	3.87167			24.5513	38.9613					80.4285	40.2041	81.1409
5.53887	78.8661	27.5985	72.2616	10.6507	40.3179	30.4051											120.692	31.1697	42.9787	17.3226	59.0505	27.0808					5.66024	29.2556	50.4946	47.0298	58.3183	98.8304	94.0142	51.0321	139.634	68.9526	150.995	3.52338			25.0242	38.6373					80.3795	40.2441	81.0366
5.57223	78.8027	27.7599	71.865	10.1876	40.3327	29.8553											120.348	30.8646	42.9456	16.9845	58.9122	27.2748					5.1233	30.0084	50.854	46.9915	58.4611	98.4297	93.7107	50.3149	139.119	68.5156	151.083	3.61107			25.111	38.61					80.404	40.3695	80.9534
5.6056	78.7891	27.5933	71.5541	10.1063	40.4439	30.4427											120.786	30.9323	43.0152	16.744	58.4558	27.134					5.32471	30.5011	51.1191	47.0869	58.4176	98.3318	93.5467	49.7714	138.701	68.253	151.002	3.65263			25.7096	38.3728					80.6312	40.2409	80.7644
5.63897	78.8447	27.8255	71.1798	9.73012	40.4128	29.9523											119.507	30.1681	43.1796	16.7951	58.1744	26.9926					5.20841	31.3735	51.6735	46.7862	58.5891	98.2562	93.3731	49.5455	138.423	68.2454	151.254	3.71478			26.1348	38.2313					80.4959	40.3748	80.5238
5.67233	78.9003	27.8908	70.8129	9.4157	40.1198	30.2271											120.199	30.5684	43.0349	16.8838	58.3874	27.3993					5.4387	31.6802	52.2318	46.7004	58.7417	98.117	93.1666	48.8803	138.129	68.1488	151.381	3.56259			26.1268	38.1489					80.4124	40.3151	80.4317
5.7057	78.8724	28.2781	70.4759	9.02283	39.7667	30.2657											119.853	30.5448	43.0623	16.8448	58.7574	27.592					5.51297	32.7994	52.7285	46.8776	58.8931	98.0075	92.9494	48.7215	137.865	68.057	151.421	3.17286			25.7765	38.3596					80.3958	40.258	80.4151
5.73907	78.7691	28.2147	70.04	8.84831	39.8531	29.9503											120.008	30.5293	43.319	16.9096	58.7498	27.6086					5.86534	33.4315	52.6897	46.7738	58.8171	97.8926	92.8761	48.3555	137.17	67.9046	151.529	3.06585			26.1764	38.1313					80.3632	40.3366	80.235
5.77243	78.792	28.7407	69.7217	8.41029	39.4414	29.9957											119.247	30.0975	43.071	16.7869	59.1009	27.9255					6.33657	33.7129	53.0555	46.5189	59.0603	97.7726	93.0073	48.4061	137.126	67.7826	151.361	2.866			26.281	37.9844					80.3865	40.4805	79.9315
5.8058	78.7862	28.9255	69.5693	8.25032	39.4597	30.1504											119.954	30.4946	43.2815	16.9298	58.8372	27.573					6.65774	34.1785	53.103	46.648	58.9859	97.8704	93.1219	48.6306	136.176	67.724	151.408	2.60268			26.2452	37.9492					80.4421	40.4082	79.7002
5.83917	78.8849	28.7607	69.2683	8.09214	38.9623	30.2376											119.749	30.3355	43.2418	16.7724	58.7944	27.6175					6.93097	34.6039	53.5345	46.4889	58.9855	97.7656	93.0273	48.1178	135.565	67.6814	151.462	2.46305			26.388	37.7002					80.7601	40.0988	79.472
5.87253	78.9559	28.5751	69.1574	7.81588	39.1271	30.2789											118.83	29.6247	42.8358	17.3424	59.0833	27.9878					7.50948	35.3493	53.7934	46.6227	59.1667	97.413	93.0071	47.9539	135.32	67.6803	151.551	2.46578			26.3756	37.7858					80.9036	39.9505	79.4583
5.9059	78.9207	28.5159	68.9474	7.62947	38.6423	30.3883											119.164	30.0736	43.5296	16.2984	59.1578	27.9616					8.16862	35.8507	53.9529	47.0053	59.3754	97.0524	92.9755	47.6263	134.949	67.625	151.673	2.29082			26.8482	37.3899					81.2299	39.7324	79.4013
5.93927	79.0278	28.3016	68.8414	7.5692	38.2272	30.5028											119.034	30.0436	42.6863	17.1979	59.2878	28.1003					8.73103	36.4336	53.6339	47.357	59.4038	96.7713	92.6344	47.0367	134.426	67.8594	151.578	2.26132			26.7233	37.3964					81.4193	39.4418	79.2936
5.97263	79.1094	28.1335	68.6736	7.32567	38.2359	30.2944											119.42	30.2029	43.498	16.2767	59.3615	28.2453					9.51274	36.5593	53.8646	47.3635	59.4354	96.442	92.6177	46.6339	134.263	67.8705	151.96	2.15473			27.1237	36.8325					81.6978	39.3694	79.2237
6.006	79.0777	28.1395	68.3618	7.09924	37.9868	30.4457											118.643	30.191	43.0522	16.4829	59.3458	28.284					10.3523	36.6515	54.8774	47.401	59.6628	96.0991	92.4621	46.2594	133.783	67.8891	151.953	1.84974			27.3745	36.5608					81.8264	39.357	79.1666
6.03937	79.1003	28.2806	67.9454	6.61163	37.3613	30.2849											118.961	30.6061	43.5509	16.0679	59.5347	28.4961					11.2863	36.8987	54.5826	47.2084	59.8018	96.1308	92.4777	46.0366	133.218	68.2255	151.863	1.66941			27.2925	36.5883					81.9268	39.2967	78.8922
6.07273	79.216	28.3456	67.7598	6.32816	37.3658	30.239											119.091	30.3115	43.7041	16.25	59.4682	28.3815					11.7158	37.0104	55.1493	47.1907	59.893	95.8302	92.2673	45.6806	132.586	68.4199	151.694	1.65135			27.6397	35.9946					82.0452	39.3383	78.7937
6.1061	79.2235	28.6418	67.4723	5.83235	37.1146	30.2811											119.014	30.2246	42.7124	17.0971	59.3713	28.3909					12.2107	37.0629	56.1212	46.5275	60.1866	95.5862	92.2117	45.5456	132.222	68.7162	151.655	1.5489			27.4428	35.8319					81.9841	39.3496	78.7392
6.13947	79.3243	28.3962	67.3719	5.5195	36.7487	30.2222											118.778	30.273	43.6137	16.2154	59.5545	28.3891					12.6732	37.1976	56.0626	47.2626	60.2008	95.3989	92.1273	45.3804	132.156	69.2068	151.349	1.47896			27.4672	35.4752					82.1105	39.3698	78.6957
6.17283	79.2122	28.6008	67.3312	5.46752	36.4004	30.3387											118.276	30.1538	43.7491	16.1916	59.8104	28.6783					13.2263	37.2623	55.7947	46.2341	60.2399	94.8257	91.8794	45.0615	132.227	69.8163	151.579	1.39348			27.6104	35.2244					82.3085	39.2584	78.5963
6.2062	79.2406	28.9457	67.4021	5.35721	36.0838	30.5226											118.246	29.7431	43.387	16.3246	59.689	28.8232					13.8462	37.4156	56.1484	46.2793	60.0885	95.0957	91.7417	45.0067	131.864	70.1716	151.444	1.35787			27.8301	34.8848					82.1942	39.2824	78.6141
6.23957	79.179	29.2413	67.0875	4.84932	36.4065	30.5144											118.499	29.8446	43.683	16.2912	59.5235	28.7961					14.3284	37.4486	56.7832	46.6602	60.2786	94.4744	91.6257	44.8301	131.648	70.9128	151.641	1.20218			27.4403	35.2926					82.3202	39.2201	78.458
6.27293	79.1298	29.1751	66.9525	4.60714	36.0127	30.669											118.324	29.891	42.5274	17.2011	59.4018	28.9878					15.0792	37.5641	56.0899	46.3496	60.6619	94.5843	91.3401	44.4784	131.738	71.2737	151.798	1.05091			27.6258	35.2674					82.4157	39.0027	78.3911
6.3063	79.0548	29.3821	66.8177	4.16258	35.9805	30.6941											118.285	29.769	43.7002	16.221	59.4334	29.0454					15.7787	37.524	55.9425	46.2175	60.4947	94.3492	91.283	44.3385	131.964	71.9353	151.625	0.911345			27.3979	35.2606					82.3539	39.0305	78.2891
6.33967	79.1306	29.4496	66.7405	3.90547	35.956	31.0201											117.83	29.6206	43.2468	16.4717	59.4824	28.9132					16.4914	37.7112	56.9103	46.529	60.6953	94.2967	91.0932	44.1079	132.207	72.5684	151.772	0.816705			27.69	34.8174					82.3373	38.7816	78.0425
6.37303	79.1202	29.7897	66.5908	3.83505	35.333	31.1298											117.359	29.4073	42.4615	17.034	59.3238	29.1111					17.089	37.5433	57.7462	46.8683	60.5929	94.0315	91.0354	43.9846	132.532	73.2351	152.06	0.793757			27.6876	34.6528					82.4611	38.5786	77.8155
6.4064	79.0133	30.172	66.4889	3.57687	35.0938	31.2351											117.389	29.2712	42.6161	16.8555	59.7848	29.7271					17.5959	37.4079	57.8613	46.9014	60.3037	93.9057	91.0197	44.0293	132.554	73.6617	152.297	0.657624			27.8482	34.176					82.5824	38.3292	77.8194
6.43977	79.0875	29.8262	66.3066	3.36731	35.0116	31.3074											117.288	29.4399	43.2385	16.1759	59.6562	29.6098					18.0322	37.1866	57.5397	46.4227	60.2635	93.6782	90.906	43.8747	132.784	74.0792					27.9675	33.9785					82.9073	38.1941	77.8071
6.47313	79.0702	29.807	66.2445	3.24552	34.6729	31.4924											118.171	29.761	42.6855	16.5326	59.6419	29.8063					18.9965	36.8847	58.396	46.7429	60.5311	93.2886	90.8376	43.7061	133.042	74.5081					27.724	34.0957					83.1346	38.2469	77.9275
6.5065	79.0615	30.1678	66.3262	3.12386	34.7798	31.4276											117.35	29.2521	42.7018	16.322	59.563	29.9175					19.5334	36.6798	58.7145	46.7483	60.713	92.9482	90.6757	43.4687	133.159	74.9042					27.6028	34.0083					83.5057	38.1594	77.8864
6.53987	79.0533	30.1106	66.2971	2.88818	34.8435	31.3076											117.783	29.5564	42.2386	16.4699	59.5697	29.9113					19.8324	36.4547	58.4744	46.7536	60.6456	93.0304	90.5209	43.2819	133.561	75.4642					27.9402	33.634					83.6779	38.1361	77.5714
6.57323	79.0194	30.5539	66.4051	2.90634	34.3959	31.4115											116.625	28.9908	42.8739	15.866	59.5653	30.0463					20.6247	36.1791	58.7163	46.6282	60.6969	92.9548	90.355	43.058	133.649	75.6615					28.1864	33.0079					83.7699	38.0841	77.4448
6.6066	78.9808	30.7187	65.997	2.69194	34.1357	31.4558											117.874	29.5841	43.0557	15.9599	59.4273	29.9582					21.4185	35.5568	59.4992	46.7968	60.9103	92.9466	90.2629	42.9317	133.805	75.8153					28.3154	32.8514					83.9728	37.8665	77.2364
6.63997	78.9284	31.0274	65.6939	2.47369	33.7175	31.4841											116.584	28.9504	42.8588	15.9327	59.6836	30.056					21.5872	35.043	59.7445	46.6672	60.906	92.7686	90.2706	42.8739	134.22	76.1781					28.2804	33.1273					84.1734	37.5503	77.0642
6.67333	78.965	31.1918	65.6558	2.47664	33.777	31.5292													42.1593	16.1434	59.8992	30.576					22.0961	34.6024	59.9705	46.5497	61.2266	92.3266	90.093	42.702	134.596	76.2506					28.3144	33.0146					84.2581	37.5221	76.8533
6.7067	78.9389	31.4059	65.2782	2.19827	33.7625	31.4664													42.8123	15.8135	59.7037	30.5409					22.2963	33.718	60.4757	46.437	61.5588	92.1115	89.9984	42.365	134.898	76.4052					28.3147	32.7804					84.9563	37.2358	76.8114
6.74007	79.0832	31.3402	65.458	2.16557	33.7384	31.6508													42.017	16.103	59.8312	30.1786					22.3698	33.1639	60.5856	46.385	61.6137	92.2813	89.9092	42.3038	135.19	76.5677					28.2613	32.7092					85.0627	36.9901	76.6208
6.77343	79.2174	31.2116	65.2647	2.0681	33.3551	31.9621													42.5853	15.9173	59.9805	30.026					22.5938	32.2626	60.6045	46.4962	61.6154	92.2599	89.8657	42.3037	135.88	76.9037					28.3361	32.7778					85.1535	36.9542	76.3949
6.8068	79.2681	30.7674	65.0339	1.7732	33.3638	31.9696													41.9672	15.9948	60.005	29.887					22.5761	32.0355	60.7682	46.4616			89.7618	42.1347	136.262	77.0717					28.525	32.2728					85.2468	37.1301	76.333
6.84017	79.2647	30.7872	65.0107	1.61158	33.202	31.9934													42.0266	16.1791	60.0016	29.6323					22.4231	31.2147	60.9491	46.6119			89.6018	41.9952	136.817	77.2485					28.6094	31.9933					85.544	37.2626	76.3033
6.87353	79.0762	31.2066	64.8719	1.36561	32.9312	32.1094													41.7473	16.3071	60.0472	29.6367					22.151	30.5563	61.0008	46.7379			89.3771	41.7628	136.806	77.1395					28.7674	32.0435					85.7679	37.5293	76.127
6.9069	79.0081	31.2262	64.5279	1.3469	32.7917	32.2508													42.3315	15.9833	60.2087	29.6564					21.938	30.0533	61.5937	46.6487			89.4105	41.7121	137.426	77.3159					28.8306	31.8558					86.1859	37.4246	75.9621
6.94027	79.1019	31.0983	64.771	1.11733	32.5954	32.3324													43.0152	15.855	60.1827	29.524					21.5954	29.4968	61.5472	46.6322			89.2341	41.5765	137.625	77.1562					28.9879	31.8058					86.6386	37.3106	75.846
6.97363	78.9607	31.2923	64.4933	1.01992	32.6925	32.5591													42.8754	15.7299	59.8888	29.3282					21.4257	29.4032	62.2975	46.6866			89.1117	41.3829	138.094	77.0366					28.8812	31.7816					86.7171	37.3478	75.8819
7.007	78.8891	31.2102	64.5472	0.956333	32.7406	32.5357													42.849	15.7558	60.1311	29.6505					21.2063	29.0213	62.3717	46.71			89.0344	41.0271	138.787	76.8682					28.979	31.5178					86.841	37.7819	75.712
7.04037	78.7526	31.5033			32.4586	32.5393													42.5115	16.0244	60.319	29.702					21.0932	28.7648	62.5486	46.6532			88.6607	40.8402	139.226	76.7065					29.0686	31.341					87.1431	38.2523	75.7133
7.07373	78.526	31.8335			32.3795	32.7346													43.1907	15.8349	60.1644	29.5046					21.2432	28.4933	62.5433	46.6406			88.5079	40.6975	139.628	76.577					29.0925	31.0343					87.4676	38.3271	75.3822
7.1071	78.6022	31.6265			32.347	32.9722													43.1489	15.7058	60.1558	29.4805					20.9145	27.9278	62.8646	46.6812			88.3258	40.5725	140.23	76.1427					29.0454	30.7251					87.5234	38.4301	75.2791
7.14047	78.8054	31.5277			32.0657	33.2184													42.7532	15.9606	60.3864	29.6144					20.8306	27.6035	63.5676	47.1755			88.1525	40.3555	141.059	75.5133					29.1067	30.8139					87.5487	38.3912	75.103
7.17383	78.7264	31.5399			32.4391	33.1667													43.0353	16.1172	60.4096	29.5362					20.7104	27.2547	63.8191	47.3313			87.8453	40.097	141.3	74.8965					29.2574	30.5724					87.8463	38.3773	75.1021
7.2072	78.736	31.44			32.3053	33.258													43.0133	15.9456	60.3478	29.4207					20.71	26.8482	63.8436	47.2328			87.8067	39.8516	141.251	74.3505					29.2105	30.6075					87.7557	38.4395	75.1253
7.24057	78.6203	31.6542			32.1916	33.266													42.7432	16.0306	60.5197	29.5423					20.5275	26.4297	63.8256	47.1699			87.7584	39.5893	141.589	73.8659					29.2145	30.4312					87.9212	38.4689	75.0827
7.27393	78.7018	31.816			32.316	33.4576													42.8247	16.0988	60.236	29.7154					20.3979	26.0901	64.1166	47.1272			87.5643	39.2814	141.738	72.8726					29.29	30.0684					87.9948	38.4438	74.8446
7.3073	78.2811	32.0779			32.4298	33.4138													42.7817	15.9545	60.3502	29.6861					20.0944	25.4798	64.3883	47.894			87.3522	39.2493	141.645	72.3317					29.2176	29.9132					88.0818	38.3445	74.929
7.34067	78.3586	32.2002			32.0938	33.531													41.9817	16.4632	60.3463	29.4403					20.2413	25.2375	64.3636	48.061			87.2691	39.1742	141.431	72.3235					29.0137	30.5294					88.0317	38.3187	74.8673
7.37403	78.2672	32.2305			31.9101	33.55													42.352	16.3505	60.4177	29.7277					19.9765	24.7328	65.2173	47.9333			87.1241	39.0544	141.411	72.0946					29.0921	30.4699					88.183	38.2726	74.9104
7.4074	77.8624	32.5967			31.7653	33.447													42.0808	16.3661	60.369	29.518					19.6596	24.0917	65.5423	48.7253			86.6385	38.7651	141.448	71.6426					29.087	30.7333					88.2588	38.1444	75.0864
7.44077	78.1372	32.4189			31.2622	33.7927													42.2735	16.2564	60.2606	29.4943					19.5944	23.4081	65.4358	47.9338					141.369	71.2761					29.2001	30.7032					88.1987	38.1484	75.1331
7.47413	78.0231	32.7108			31.2296	33.834													42.2563	16.1539	60.1465	29.5644					19.2704	22.9919	65.7908	48.2693					141.34	70.7059					29.4828	30.3189					88.1365	38.2226	75.1629
7.5075	77.9262	32.9177			30.9949	34.0229													42.3592	16.0184	60.15	29.8159					19.1973	22.7373	65.8353	47.4155					141.376	69.9748					29.4949	30.3111					88.1999	38.2801	74.9699
7.54087	77.9949	32.5828			30.7779	34.0509													41.3165	16.1846	60.0387	29.7484					19.0295	22.3558	65.8785	47.539					141.261	69.6435					29.4855	30.0903					88.4051	38.1371	75.0821
7.57423	77.9409	32.5357			30.7826	34.1513													42.2666	16.3528	60.005	29.504					18.8508	21.9735	65.5915	47.3404					141.231	68.4871					29.5576	29.7641					88.2682	38.1319	75.0418
7.6076	77.7988	32.7068			30.8479	34.012													42.6933	16.4732	59.9586	29.3603					18.5214	21.5378	65.8329	47.4491					141.105	68.0137					29.606	29.4837					88.3838	38.1175	75.0616
7.64097	77.9731	32.5537			30.7275	34.0438													43.6627	16.1543	60.2375	29.5915					18.1951	21.1361	65.893	47.3696					140.704	68.0365					29.5907	29.4446					88.3859	38.0994	74.9853
7.67433	77.5196	32.8165			30.8355	34.0802													42.8352	15.9201	60.4586	29.6089					18.2369	21.0461	65.976	47.3964					140.481	67.8428					29.6017	29.0687					88.4124	38.2273	74.8953
7.7077	77.7256	32.6494			30.8684	34.0537													42.2601	16.1135	60.4312	29.6469					17.9064	20.6816	66.6738	47.2085					139.945	67.3423					29.5746	28.8258					88.519	38.2138	74.8467
7.74107	77.7027	32.6281			30.7032	33.8871													42.2899	16.4479	60.4518	29.564					17.7032	20.335	67.0794	47.269					139.639	67.161					29.656	28.8286					88.7417	38.1693	74.765
7.77443	77.2832	32.6348			30.238	34.3242													41.9877	16.7747	60.4929	29.1423					17.5142	20.0468	67.2074	47.1412					139.653	67.098					29.6618	28.9062					88.6612	38.2599	74.7841
7.8078	76.8994	32.9478			30.1795	34.2202													42.8187	16.4546	60.6279	28.8416					17.3155	19.6819	67.0377	47.3296					139.557	66.8714					29.622	28.725					88.8604	38.2944	74.7758
7.84117	77.2648	32.819			29.9411	34.5508													42.9496	16.2073	60.9352	29.059					17.2353	19.3379	67.5141	47.1999					139.68	66.5671					29.7879	28.3948					89.3482	38.3648	74.8789
7.87453	77.0588	33.1298			29.9699	34.4996													42.6015	16.6141	61.1717	29.157					16.9623	18.8349	67.6225	47.2128					139.814	66.7204					29.8152	28.3297					89.5216	38.4295	74.852
7.9079	77.1313	33.3397			30.1004	34.4594													42.9366	16.5697	60.8912	29.0949					16.8476	18.5397	67.7871	47.0834					139.849	66.3747					29.7703	28.2601					90.0223	38.423	74.8068
7.94127	76.9523	33.3953			29.9413	34.3111													42.9716	16.7202	60.973	29.4567					16.6852	18.3397	67.775	47.0504					139.791	66.4701					29.8722	27.7892					90.2044	38.311	74.5803
7.97463	76.6869	33.6682			29.6837	34.4859													43.0031	16.6101	60.6829	29.568					16.2271	17.6419	67.9947	47.1105					139.631	66.0469					29.7648	27.4591					90.7144	38.1102	74.1675
8.008	76.7132	33.6466			29.5084	34.5206													42.8844	16.5283	61.0146	29.7237					16.107	17.4898	68.2955	46.9699					139.312	65.6843					29.7318	27.3866					91.0241	38.121	74.5762
8.04137	76.6833	33.6633			29.2972	35.0863													43.0462	16.1978	60.7087	29.5952					15.934	17.2296	68.2221	46.9814					139.066	65.5099					29.7262	26.6578					91.3314	38.0538
8.07473	76.7493	33.884			29.3388	35.0202													42.7887	16.4361	60.707	29.4788					15.5681	16.5321	68.5945	46.939					138.501	65.1005					29.5405	27.1282					91.7407	37.9631
8.1081	76.7683	33.9059			29.361	34.9883													42.8521	16.6523	60.2991	29.6541					15.4094	16.1549	68.7335	46.6972					138.14	65.0138					29.3605	26.2178					91.6214	37.9194
8.14147	76.6717	34.1971			29.3933	35.0263													42.9277	16.2014	60.276	29.7666					15.4928	16.1474	68.6321	46.6815					137.729	64.7124					29.5257	25.7436					92.0494	38.0396
8.17483	76.8076	34.3336			29.0452	35.7101													42.755	16.59	60.3469	29.4701					15.2035	15.6957	68.8121	46.6067					137.303	64.524					29.4063	25.5387					92.1699	38.0245
8.2082	76.4906	34.5912			29.2535	35.6845													42.8126	16.5267	60.478	29.2739					15.0416	15.345	69.1174	46.8049					136.644	64.2152					29.4665	25.5428					92.1817	38.07
8.24157	76.2215	34.8384			29.0182	35.8385													42.9323	16.651	60.6721	29.434					14.9466	15.1056	68.7854	46.8485					136.244	64.2332					29.4736	25.3813					92.5263	38.1905
8.27493	75.9729	34.9436			28.9639	36.031													42.9691	17.038	60.7782	29.3365					14.9446	15.0363	69.3527	47.0086					135.682	64.0539					29.5293	25.0767					92.7879	37.8345
8.3083	76.0697	34.8851			28.6626	36.6467													42.8479	17.6181	60.8346	29.1389					14.8861	14.3716	69.1381	46.857					135.05	63.9902					29.5339	24.8786					93.0382	37.7966
8.34167	75.902	34.8745			28.6029	36.6797													43.0687	17.595	60.705	29.259					14.708	13.8474	69.2855	46.8329					134.572	64.157					29.7108	25.0544					92.9111	37.8486
8.37503	75.7983	34.9624			28.5303	36.7612													43.2014	17.7233	60.6799	29.3256					14.6627	13.4261	69.452	46.6241					133.974	64.2511					29.6407	25.1831					92.8539	37.9257
8.4084	75.5752	35.181			28.5677	36.7625													43.2148	17.8777	61.0503	29.5387					14.2608	12.7679	70.1087	46.7097					133.509	64.2584					29.5264	24.521					92.9446	37.9845
8.44177	75.3277	35.5938			28.5332	36.7356													43.0329	17.7785	61.3264	29.5983					13.9461	12.2727	70.1514	46.4104					133.082	64.233					29.3569	24.3377					92.8557	37.9499
8.47513	75.271	35.6627			28.3994	36.9005													43.0813	17.9774	61.1277	29.3496					13.8687	12.2355	70.1449	46.1679					132.247	64.5205					29.3294	24.3612					92.87	38.0508
8.5085	75.0652	35.5169			28.5461	36.7887													43.0776	18.3593	60.9911	29.3237					13.7913	11.809	69.8649	46.2599					132.121	64.6643					29.2094	24.2097					93.1699	37.9238
8.54187	74.8153	35.9036			28.5837	36.8894													43.3019	18.4197	60.7216	29.1576					13.505	11.4509	70.2845	46.3351					131.539	65.1006					29.2145	23.7457					93.0294	38.1263
8.57523	74.7326	36.0308			28.6662	36.8664													43.5028	18.4243	60.8321	29.0205					13.2245	11.0028	70.4005	45.9348					131.667	65.392					29.3398	24.0648					92.9284	38.2332
8.6086	74.9804	35.4876			28.7849	36.7522													43.5131	18.4912	60.8909	29.1068					13.3293	10.9412	70.5157	45.7485					131.372	65.6776					29.196	23.4464					92.8854	38.2066
8.64197	74.7143	35.6589			28.84	36.9581													43.6737	18.7397	60.8967	29.3358					12.92	10.2703	69.5987	45.9363					130.832	66.0175					29.1411	23.4631					93.1841	38.1351
8.67533	74.8085	35.9292			28.7179	37.1904													43.8201	19.1522	60.8816	29.3737					12.84	10.0609	70.0935	45.6395					130.571	66.7063					29.2316	23.3446					93.4167	38.0861
8.7087	74.8034	35.9653			28.5528	37.6155													44.0605	19.2048	60.7725	29.3471					12.3621	9.49093	69.7686	45.5617					130.363	67.2008					29.2863	23.3249					93.448	38.071
8.74207	74.6367	36.3004			28.6314	37.2251													44.0478	18.7151	60.5348	29.2189					12.6174	9.71731	71.0227	45.3136					130.179	67.9613					29.1964	23.2154					93.3244	37.9193
8.77543	74.7672	36.0938			28.4418	37.4782													44.3652	19.2435	60.5181	29.186					12.8421	10.0599	71.1342	45.147					130.034	68.3509					29.2661	23.173					93.5817	37.9524
8.8088	74.6479	36.2787			28.3656	37.7906													44.3802	19.1692	60.7177	29.0445					12.5241	9.69426	71.0175	45.2569					130.022	68.8121					29.2697	22.9185					93.297	38.0661
8.84217	74.6398	36.3222			28.3419	37.5145													44.5665	19.0492	60.4404	28.937							71.0994	45.068					129.885	69.6957					29.1099	22.6992					92.5917	38.4061
8.87553	74.6366	36.3311			28.354	37.4796													45.0101	19.4499	60.4772	29.1488							71.1363	44.9514					129.895	70.2616					29.2438	22.7338					91.9616	38.8086
8.9089	74.1741	36.5601			28.2833	37.8414													45.0162	19.2721	60.6468	29.1089							71.1739	44.8767					130.082	70.842					29.1515	22.1943					91.6832	38.9528
8.94227	73.9984	36.7584			28.2243	38.2621													44.96	18.9764	60.8047	28.8342							71.5416	44.6825					130.389	70.8025					29.1397	22.3491					91.3431	38.9583
8.97563	74.1384	36.8033			28.3167	38.0949													44.8008	18.9804	60.9096	29.0494							71.0715	44.9722					130.607	71.1041					29.0248	21.9727					90.7055	39.066
9.009	73.9925	36.7034			28.4844	38.053													44.7943	19.0752	60.9407	28.9244							71.2658	44.5031					131.1	71.9628					28.9952	21.6596					90.2105	39.1307
9.04237	73.9224	36.7257			28.3719	38.5124													44.8531	19.1495	61.0445	29.0389							71.3701	44.5551					131.625	72.2592					28.9097	21.3758					89.639	39.3654
9.07573	74.421	36.2896			28.4957	38.3103													44.9226	19.1242	61.2577	29.2772							71.3888	44.6538					132.156	72.5578					28.9503	21.5065					89.179	39.7102
9.1091	74.0467	36.5489			28.7558	37.9056													44.9272	19.1852									71.6597	44.5595					132.467	72.9796					28.797	21.3253					88.5255	39.9474
9.14247	73.853	36.7707			28.7018	38.2287													45.0368	19.1438									71.9021	44.6107					132.19	72.7862					29.0223	21.6951					88.2312	40.2128
9.17583	74.0699	36.467			28.8187	38.2464													44.9695	19.1785									72.2795	44.6969					132.224	72.8488					29.0014	21.6595					87.821	40.5174
9.2092	73.7307	36.7294			28.9776	37.9995													45.0969	19.3964									72.4751	44.3523					132.338	72.9808					28.8881	21.4368					87.0376	41.0767
9.24257	73.9737	36.4286			28.8968	38.1971													45.1936	19.3988									72.5162	44.1776					132.524	73.2823					28.8081	21.4369					87.0526	41.0819
9.27593	74.0051	36.3494			29.0366	38.0067													45.4683	19.7642															132.703	73.6027					28.8685	21.2058					86.4181	41.5437
9.3093	73.9028	36.4962			28.9084	38.1414													45.5153	19.7417															133.015	73.869					28.8886	21.4257					86.3276	41.7046
9.34267	73.7672	36.6342			28.7895	38.2319													45.693	19.8152															133.282	74.0698					28.8639	21.1914					85.9901	42.003
9.37603	73.4822	36.7794			28.5694	38.4124													45.9483	19.6657															133.517	74.3454					28.8877	21.2255					85.4089	42.6166
9.4094	73.826	36.4935			28.4314	38.5331													45.9471	19.5717															133.721	74.5235					28.8842	21.1417					85.034	42.9222
9.44277	73.7427	36.6608			28.1486	38.6169													46.0562	19.548															134.072	74.9118					28.9114	21.1483					84.9646	43.0844
9.47613	73.6377	36.7306			28.1137	38.7971													46.2004	19.7637															134.537	75.1341					28.9952	21.2971					84.7672	43.2755
9.5095	73.5404	36.7818			28.2679	38.664													46.3214	19.7985															135.068	75.2893					28.9652	21.1992					84.7054	43.2817
9.54287	73.5087	36.5703			28.6213	38.5295													46.3307	19.6787															135.409	75.1506					28.8152	20.8608					84.5867	43.3107
9.57623	73.0259	37.0269			28.7638	38.5053													46.5955	19.7775															135.581	75.3296					28.9581	20.9659					84.7106	43.3975
9.6096	73.4167	37.0576			28.4708	38.596													46.4548	19.4249															135.823	75.4481					29.0724	20.7883					84.347	43.4732
9.64297	73.1061	37.313			28.3486	38.6388													46.7146	19.6307															136.504	75.7511					29.1386	20.7819					84.3083	43.6693
9.67633	73.0573	37.1334			28.19	38.6996													46.8132	19.6672															136.86	75.8221					28.9005	20.2864
9.7097	73.6743	36.5348			28.1192	39.0688													46.7776	19.6395															137.364	76.1215					29.0201	20.2797
9.74307	73.4556	36.5934			28.241	38.8534													46.8433	19.6104															137.922	76.4767					28.8356	20.0063
9.77643	73.4522	36.4891			27.9199	39.3325																													138.174	76.5844					28.6878	19.5356
9.8098	73.3832	36.6192			27.9427	39.451																													138.381	76.6487					28.9227	20.1172
9.84317	73.4057	36.6449			27.8037	39.6625																													139.055	76.9484					28.7879	19.4033
9.87653	73.2786	36.9504			27.807	39.7271																													138.995	76.9697					28.8657	19.5553
9.9099	72.6882	37.5055			27.7037	39.8338																													139.462	77.0342					28.8403	19.3374
9.94327	73.0303	37.0191			27.5585	39.9313																													140.03	77.3446					28.7309	19.0363
9.97663	72.9825	37.0251			27.5439	39.9103																													140.329	77.5915					28.5523	18.6974
10.01	72.3009	37.5677			27.387	40.213																													140.587	77.7503					28.8359	18.9953
10.0434	72.079	37.6089			27.3326	40.2658																													141.307	78.0599					28.7913	18.4458
10.0767	71.6548	37.8863			27.4764	40.1529																													141.44	78.1161					28.8418	18.3623
10.1101	71.4911	37.9078			27.2641	40.3207																													142.015	78.2592					28.8645	18.4196
10.1435	71.9748	37.6127			27.2017	40.511																													142.561	78.5549					28.9198	18.3255
10.1768	71.5962	37.8668			27.1269	40.7481																													142.732	78.5614					28.8626	18.4657
10.2102	72.2403	37.3742			27.4085	40.666																													143.134	78.7849					28.7377	17.7673
10.2436	71.6875	37.8086			27.4122	40.5594																													143.534	79.0292					28.6965	17.5674
10.2769	72.0696	37.4675			27.4015	40.3857																													143.855	79.0644					28.6537	17.4536
10.3103	71.9786	37.4833			27.6897	40.2551																													144.173	79.1729					28.6449	17.826
10.3437	71.8913	37.4863			27.6294	40.349																													144.376	79.3424					28.5443	17.4715
10.377	72.0007	37.3904			27.6173	40.2948																													144.684	79.4359					28.6685	17.9075
10.4104	71.7132	37.3907			27.765	40.1178																													144.957	79.3531					28.6016	17.4941
10.4438	71.4284	37.711			27.5898	40.2382																													144.919	79.5188					28.5653	17.3221
10.4771	71.4701	37.5562			27.4304	40.3878																													144.854	79.6118					28.6183	17.6729
10.5105	70.7777	38.4436			27.4696	40.5185																													145.192	79.6451					28.4971	17.2426
10.5439	71.2256	38.137			27.5633	40.6177																													145.131	79.7794					28.4802	17.3107
10.5772	71.2595	37.9793			27.4325	40.6442																													145.12	79.7674					28.3635	16.6712
10.6106	70.5239	38.5081			27.3687	40.7822																													145.491	79.9956					28.4889	16.9776
10.644	70.845	38.2962			27.1065	40.9797																													145.94	80.0513					28.4019	16.4725
10.6773	70.8595	38.2276			27.2489	40.774																													146.179	80.1452					28.4338	16.5132
10.7107	70.8472	38.2162			27.0612	40.911																													146.442	80.1647					28.4841	16.6362
10.7441	70.3601	38.4101			27.0802	41.043																													146.747	80.2137					28.617	16.8125
10.7774	70.9865	37.9533			27.042	41.2995																													146.836	80.3602					28.4754	16.185
10.8108	71.1181	38.2527			27.0535	41.6633																													147.199	80.5319					28.4784	15.976
10.8442	70.6158	38.4861			26.939	41.4665																													147.228	80.5261					28.3637	15.5091
10.8775	70.6428	38.6116			26.8798	41.504																													147.878	80.827					28.2906	15.2068
10.9109	70.9386	38.6001			26.7955	41.6836																													148.154	81.0486					28.3296	15.1014
10.9443	70.8253	38.6869			26.7372	41.965																													148.465	81.3102					28.1874	14.7352
10.9776	70.969	38.5254			26.6522	42.2524																													148.503	81.2002					28.4635	14.9268
11.011	70.2435	39.0732			26.6635	42.2746																													148.678	81.2628					28.5936	15.0878
11.0444	70.3549	38.8479			26.7745	42.2098																													148.904	81.258					28.4383	14.7947
11.0777	70.1192	39.0689			26.6791	42.2439																													149.294	81.585					28.5959	15.2425
11.1111	70.4341	38.7518			26.729	42.3675																													149.343	81.5354					28.5507	14.8334
11.1445	69.6185	39.1254			26.6039	42.517																													149.423	81.4262					28.658	14.8908
11.1778	69.9709	39.0068			26.566	42.7516																													149.824	81.5595					28.7068	14.653
11.2112	69.5962	39.1678			26.2227	42.9431																													149.374	81.0917					28.7774	14.5225
11.2446	69.4682	39.3272			26.1821	42.8482																													149.503	81.144					28.8392	14.9612
11.2779	69.1372	39.4537			26.0297	43.3019																													149.687	80.9752					28.9582	15.0386
11.3113	69.3272	39.1682			26.157	43.3441																													150.408	81.7041					28.9728	15.0135
11.3447	69.6471	39.0705			26.0976	43.4942																													150.509	81.8233					28.9739	14.7716
11.378	69.2957	39.3687			26.0751	43.3461																													150.675	81.957					28.9831	14.5412
11.4114	69.1532	39.3686			25.9917	43.535																													151.86	82.6521					28.9488	14.4096
11.4448	69.0229	39.6834			26.0718	43.2027																													150.83	81.7479					28.809	14.2192
11.4781	69.0319	39.9383			26	43.3323																													151.076	81.7711					28.8194	14.0643
11.5115	69.1639	39.9701			26.011	43.4503																													151.349	82.0016					28.8137	13.7382
11.5449	69.0354	40.0375			25.9968	43.9745																													151.233	82.0329					28.8502	13.5076
11.5782	68.7045	40.1263			26.0292	43.9016																													151.559	82.2179					28.904	13.3627
11.6116	68.2822	40.578			26.0744	44.1858																													153.092	83.4438					29.0292	12.5699
11.645	68.1683	40.8748			25.9163	44.7466																																			28.9949	12.9701
11.6783	68.0084	40.7854			25.9111	44.4013																																			28.8422	12.3729
11.7117	67.689	41.2109			25.8574	44.4883																																			28.9092	12.55
11.7451	67.1077	41.6757			25.8219	44.6144																																			28.9296	11.8958
11.7784	67.341	41.71			25.8862	44.6585																																			28.9972	12.0008
11.8118	67.3412	41.5632			25.7716	44.7373																																			29.258	11.8871
11.8452	67.0926	41.9947			26.1378	44.388																																			29.1851	11.5086
11.8785	67.0693	41.8388			26.0199	44.4035																																			29.102	11.7178
11.9119	66.8696	42.0991			26.0706	44.2869																																			29.2442	11.6768
11.9453	66.8715	41.9735			25.9363	44.7039																																			29.2358	10.9862
11.9786	66.6912	41.9892			25.6686	45.1129																																			29.1822	10.7962
12.012	66.5648	42.0522			25.8058	45.0544																																			29.1532	11.1956
12.0454	66.6899	41.9367			25.7638	45.0548																																			29.1893	10.7101
12.0787	66.5323	42.222			25.8662	44.7807																																			29.2678	10.5672
12.1121	66.5357	41.9733			25.5339	45.2315																																			29.2919	10.3934
12.1455	66.4315	42.3926			25.2964	45.5901																																			29.4071	10.1084
12.1788	66.6477	42.2988			25.4238	45.4059																																			29.4673	10.1843
12.2122	66.5618	42.1269			25.2054	45.878																																			29.5158	9.84863
12.2456	66.5382	41.9186			24.9109	46.2776																																			29.4677	10.153
12.2789	66.4735	42.0315			25.1066	46.2966																																			29.4446	10.2156
12.3123	66.2831	42.001			25.1871	46.1288																																			29.5267	9.85044
12.3457	66.5755	41.863			25.3448	45.963																																			29.6141	9.41629
12.379	66.4264	41.8345			25.2874	46.1649																																			29.6256	9.69597
12.4124	66.4586	42.1906			24.9393	46.5853																																			29.6955	9.69589
12.4458	67.2134	40.9695			24.7961	46.7624																																			29.8006	9.41925
12.4791	66.6852	41.3496			24.772	46.6967																																			29.7589	9.44395
12.5125	66.5392	41.8235			24.8264	47.0217																																			29.7719	9.51727
12.5459	66.2182	41.4831			24.9304	46.7367																																			29.7352	9.42357
12.5792	66.2119	40.8526			24.8574	47.0803																																			29.6957	9.32954
12.6126	66.5626	40.847			24.9444	47.2618																																			29.6333	9.32085
12.646	65.8382	41.6026			24.9363	47.1618																																			29.5917	9.15976
12.6793	65.7718	41.7499			24.8752	47.2942																																			29.5939	9.38229
12.7127	65.4814	42.5224			25.106	47.2314																																			29.6098	8.91688
12.7461	65.2401	43.006			25.166	47.2228																																			29.6143	7.75092
12.7794	65.3708	42.7447			25.0782	47.4038																																			29.4436	8.37928
12.8128	65.066	43.4221			25.1562	47.5216																																			29.4904	8.6804
12.8462	65.004	43.607			24.9788	47.6716																																			29.3007	8.51716
12.8795	65.0526	43.9082			24.6941	47.7572																																			29.2687	8.40194
12.9129	64.6944	44.2609			24.7964	47.8459																																			29.2687	8.275
12.9463	64.7023	44.215			24.5868	48.1318																																			29.4093	7.95168
12.9796					24.1842	48.2943																																			29.356	8.06043
13.013					24.0862	48.356																																			29.3171	7.9058
13.0464					24.1857	48.2096																																			29.2367	7.34557
13.0797					23.9672	48.3757																																			29.1295	7.35831
13.1131					23.8911	48.3989																																			29.1274	7.12379
13.1465					23.8769	48.5858																																			29.1769	7.59322
13.1798					24.0512	48.5676																																			29.0227	7.40185
13.2132					23.8226	48.8265																																			29.052	7.83951
13.2466					23.9838	48.867																																			29.0299	7.52391
13.2799					23.4997	49.0489																																			28.9327	7.31364
13.3133					23.5716	49.1666																																			28.9208	7.00787
13.3467					23.6727	49.1054																																			28.9356	7.25903
13.38																																									28.9792	7.04683
13.4134																																									28.993	7.1179
13.4468																																									29.0045	6.87139
13.4801																																									29.1375	6.41813
13.5135																																									29.1109	6.64814
13.5469																																									29.0128	6.84698
13.5802																																									28.9674	7.04111
13.6136																																									28.9181	6.46844
13.647																																									28.914	6.59611
13.6803																																									28.8379	6.26308
13.7137																																									28.8658	6.27813
13.7471																																									28.8405	6.64694
13.7804																																									28.9467	6.56109
13.8138																																									28.9886	6.06723
13.8472																																									29.0793	5.84341
13.8805
13.9139
13.9473
13.9806
14.014
14.0474
14.0807
14.1141
14.1475
14.1808
14.2142
14.2476
14.2809
14.3143
14.3477
14.381
14.4144
14.4478
14.4811
14.5145
14.5479
14.5812
14.6146
14.648
14.6813
14.7147
14.7481
14.7814
14.8148
14.8482
14.8815
14.9149
14.9483
14.9816
15.015
15.0484
15.0817
15.1151
15.1485
15.1818
15.2152
15.2486
15.2819
15.3153
15.3487
15.382
15.4154
15.4488
15.4821
15.5155
15.5489
15.5822
15.6156
15.649
15.6823
15.7157
15.7491
15.7824
15.8158
15.8492
15.8825
15.9159
15.9493
15.9826
16.016
16.0494
16.0827
16.1161
16.1495
16.1828
16.2162
16.2496
16.2829
16.3163
16.3497
16.383
16.4164
16.4498
16.4831
16.5165
16.5499
16.5832
16.6166
16.65
16.6833
16.7167
16.7501
16.7834
16.8168
16.8502
16.8835
16.9169
16.9503
16.9836
17.017
17.0504
17.0837
17.1171
17.1505
17.1838
17.2172
17.2506
17.2839
17.3173
17.3507
17.384
17.4174
17.4508
17.4841
17.5175
17.5509
17.5842
17.6176
17.651
17.6843
17.7177
17.7511
17.7844
17.8178
17.8512
17.8845
17.9179
17.9513
17.9846
18.018
18.0514
18.0847
18.1181
18.1515
18.1848
18.2182
18.2516
18.2849
18.3183
18.3517
18.385
18.4184
18.4518
18.4851
18.5185
18.5519
18.5852
18.6186
18.652
18.6853
18.7187
18.7521
18.7854
18.8188
18.8522
18.8855
18.9189
18.9523
18.9856
19.019
19.0524
19.0857
19.1191
19.1525
19.1858
19.2192
19.2526
19.2859
19.3193
19.3527
19.386
19.4194
19.4528
19.4861
19.5195
19.5529
19.5862
19.6196
19.653
19.6863
19.7197
19.7531
19.7864
19.8198
19.8532
19.8865
19.9199
19.9533
19.9866
20.02
20.0534
20.0867
20.1201
20.1535
20.1868
20.2202
20.2536
20.2869
20.3203
20.3537
20.387
20.4204
20.4538
20.4871
20.5205
20.5539
20.5872
20.6206
20.654
20.6873
20.7207
20.7541
20.7874
20.8208
20.8542
20.8875
20.9209
20.9543
20.9876
21.021
21.0544
21.0877
21.1211
21.1545
21.1878
21.2212
21.2546
21.2879
21.3213
21.3547
21.388
21.4214
21.4548
21.4881
21.5215
21.5549
21.5882
21.6216
21.655
21.6883
21.7217
21.7551
21.7884
21.8218
21.8552
21.8885
21.9219
21.9553
21.9886
22.022
22.0554
22.0887
22.1221
22.1555
22.1888
22.2222
22.2556
22.2889
22.3223
22.3557
22.389
22.4224
22.4558
22.4891
22.5225
22.5559
22.5892
22.6226
22.656
22.6893
22.7227
22.7561
22.7894
22.8228
22.8562
22.8895
22.9229
22.9563
22.9896
23.023
23.0564
23.0897
23.1231
23.1565
23.1898
23.2232
23.2566
23.2899
23.3233
23.3567
23.39
23.4234
23.4568
23.4901
23.5235
23.5569
23.5902
23.6236
23.657
23.6903
23.7237
23.7571
23.7904
23.8238
23.8572
23.8905
23.9239
23.9573
23.9906
24.024
24.0574
24.0907
24.1241
24.1575
24.1908
24.2242
24.2576
24.2909
24.3243
24.3577
24.391
24.4244
24.4578
24.4911
24.5245
24.5579
24.5912
24.6246
24.658
24.6913
24.7247
24.7581
24.7914
24.8248
24.8582
24.8915
24.9249
24.9583
24.9916
25.025
25.0584
25.0917
25.1251
25.1585
25.1918
25.2252
25.2586
25.2919
25.3253
25.3587
25.392
25.4254
25.4588
25.4921
25.5255
25.5589
25.5922
25.6256
25.659
25.6923
25.7257
25.7591
25.7924
25.8258
25.8592
25.8925
25.9259
25.9593
25.9926
26.026
26.0594
26.0927
26.1261
26.1595
26.1928
26.2262
26.2596
26.2929
26.3263
26.3597
26.393
26.4264
26.4598
26.4931
26.5265
26.5599
26.5932
26.6266
26.66
26.6933
26.7267
26.7601
26.7934
26.8268
26.8602
26.8935
26.9269
26.9603
26.9936
27.027
27.0604
27.0937
27.1271
27.1605
27.1938
27.2272
27.2606
27.2939
27.3273
27.3607
27.394
27.4274
27.4608
27.4941
27.5275
27.5609
27.5942
27.6276
27.661
27.6943
27.7277
27.7611
27.7944
27.8278
27.8612
27.8945
27.9279
27.9613
27.9946
28.028
28.0614
28.0947
28.1281
28.1615
28.1948
28.2282
28.2616
28.2949
28.3283
28.3617
28.395
28.4284
28.4618
28.4951
28.5285
28.5619
28.5952
28.6286
28.662
28.6953
28.7287
28.7621
28.7954
28.8288
28.8622
28.8955
28.9289
28.9623
28.9956
29.029
29.0624
29.0957
29.1291
29.1625
29.1958
29.2292
29.2626
29.2959
29.3293
29.3627
29.396
29.4294
29.4628
29.4961
29.5295
29.5629
29.5962
29.6296
29.663
[truncated: 316 more columns]

## Sheet: Fig3a swim Symptomatic
time(s)	x0_0(um)	y0_0(um)	x0_1(um)	y0_1(um)	x0_2(um)	y0_2(um)	x0_3(um)	y0_3(um)	x0_4(um)	y0_4(um)	x0_5(um)	y0_5(um)	x0_6(um)	y0_6(um)	x1_0(um)	y1_0(um)	x1_1(um)	y1_1(um)	x1_2(um)	y1_2(um)	x1_3(um)	y1_3(um)	x1_4(um)	y1_4(um)	x1_5(um)	y1_5(um)	x1_6(um)	y1_6(um)	x2_0(um)	y2_0(um)	x2_1(um)	y2_1(um)	x2_2(um)	y2_2(um)	x2_3(um)	y2_3(um)	x2_4(um)	y2_4(um)	x2_5(um)	y2_5(um)		20
0	95.1814	88.9871	104.693	77.0269	66.3085	38.0764	12.7303	41.5672	120.927	53.0344	74.6423	76.0861	82.592	79.5196	105.61	30.7271	41.2382	51.9349	91.1455	3.8557	96.2572	0.527162	43.8581	52.2049	85.8999	69.999	89.2814	76.6481	29.8082	31.5974	25.5057	10.3654	38.74	46.1318	56.4134	78.5483	34.5741	2.26478	62.0637	57.3049
0.0333667	95.0159	88.6314	104.557	76.9723	66.6437	38.0321	12.6002	41.4012	120.944	53.0012	74.0251	76.2091	82.9942	78.6716	105.675	30.9106	41.4543	51.8937	91.2599	4.00407	96.3323	0.675763	43.3784	53.4328	85.8106	69.9025	89.185	76.7341	30.0581	31.7073	25.5942	10.5662	38.7829	46.0186	57.2788	77.5743	34.8841	2.23949	61.8652	57.0136
0.0667333	95.1067	88.3089	104.379	76.8689	66.7978	38.0097	12.5366	41.3355	120.985	52.9252	73.7015	76.4153	83.3528	77.9587	105.767	31.069	41.4201	51.947	91.9753	3.96052	96.3069	0.756727	43.3019	53.6297	85.8851	69.7496	89.4314	76.7163	30.0669	31.7747	25.5267	10.3548	38.9735	45.5485	57.5744	77.3449	34.3233	2.55529	61.6366	56.9701
0.1001	95.2315	88.1269	104.249	76.6538	66.9208	37.9816	12.5069	41.3091	120.891	52.871	73.6551	76.3478	83.6112	76.501	105.821	31.2967	41.4533	51.8888	91.7979	4.42925	96.4046	0.800377	43.3017	53.5422	86.0439	70.4181	89.3489	76.8046	29.9792	31.8484	25.352	10.355	38.8367	45.8119	57.4608	77.4882	34.3462	2.8026	61.2767	57.0451
0.133467	95.2427	87.7973	104.258	76.6186	67.1563	37.9879	12.4082	41.0812	120.905	52.8452	73.6988	76.2721	83.7619	76.3383	105.86	31.4192	41.5212	51.9509	91.6804	4.58641	96.4744	0.965182	43.2087	53.7834	85.9256	70.1761	89.1679	76.8657	29.9626	31.8605	25.1119	10.4384	38.7414	45.4106	57.5119	77.1934	34.3206	2.79262	61.1081	57.0412
0.166833	95.3598	87.3437	104.258	76.7124	67.7718	37.8042	12.3801	40.9198	120.865	52.837	73.7381	76.2976	83.9411	76.156	105.968	31.6695	41.9244	52.0483	91.5339	4.97906	96.4485	0.996764	43.015	54.0633	85.9627	70.3936	88.9692	76.8785	29.9845	32.1205	24.891	10.2863	38.536	45.1285	57.535	77.6562	34.4174	2.94573	61.2994	57.2116
0.2002	95.4458	87.2731	104.174	76.6841	68.0219	37.7024	12.4079	40.9385	120.724	52.7716	73.7952	76.2745	84.0102	75.9049	105.943	31.7802	41.8313	52.0772	90.8466	5.0307	96.6272	1.11448	43.1123	54.0712	86.1344	70.6263	89.0607	76.8725	29.967	32.3824	25.0155	10.4262	38.9734	44.9221	57.3869	77.8912	34.5929	2.95764	61.1094	57.0096
0.233567	95.5869	86.9351	104.291	76.6528	68.2921	37.6239	12.3788	40.8724	120.708	52.7244	73.7602	76.2851	84.0179	75.5002	105.95	31.867	41.6521	52.0726	91.4075	5.24106	96.6175	1.09812	42.8936	54.4305	86.0661	70.7789	89.1197	76.9151	30.214	32.5341	24.9922	10.4703	38.551	44.7816	57.3776	77.7988	34.4409	3.11427	60.9578	57.001
0.266933	95.7115	86.5249	104.409	76.2158	68.6794	37.5708	12.359	40.9238	120.688	52.6391	73.786	76.2353	84.2329	74.6742	105.953	31.8724	41.82	52.1581	91.4719	5.41379	96.7645	1.20877	42.8507	54.8467	85.9065	70.5606	88.9283	76.9494	30.366	32.5747	24.9145	10.5567	38.6283	44.6337	56.715	77.4852	34.2251	3.75638	60.5263	57.2235
0.3003	95.7579	85.7556	104.534	76.0193	68.7054	37.5682	12.3573	40.6818	120.647	52.7344	73.9147	76.2332	84.3159	74.2779	105.959	32.0922	41.8142	52.2572	91.4331	5.49119	96.7812	1.32739	42.8794	55.3118	85.9292	70.8192	89.1834	76.8913	30.5002	32.1391	24.7764	10.4887	38.6356	44.7192	56.8973	77.5187	34.0495	3.84764	60.2433	57.0976
0.333667	95.6597	84.7905	104.472	75.9699	69.003	37.5241	12.3943	40.7916	120.503	52.6847	73.712	76.2345	84.4556	73.9992	106.051	32.538	41.7075	52.2535	90.9184	5.2654	96.8176	1.53057	42.8635	55.4202	85.9179	70.7482	89.1725	76.8164	30.796	31.1867	24.8682	10.5974	38.5098	44.7188	56.667	77.6022	34.1406	3.67794	60.1905	56.9778
0.367033	95.669	83.8395	104.465	75.9031	69.296	37.4282	12.4163	40.8469	120.461	52.6706	73.8274	76.2124	84.6176	73.4906	106.077	32.8437	41.667	52.3078	91.4645	5.61465	96.6819	1.57496	42.8452	55.7261	85.8922	70.8834	89.2188	76.8329	30.9768	31.437	24.6093	10.6984	38.3814	44.7762	56.4583	77.3604	33.9841	3.89382	60.0489	57.0856
0.4004	95.7406	83.1748	104.354	75.8441	69.5339	37.3624	12.4436	40.7679	120.457	52.6159	74.0044	76.1896	84.745	72.9761	106.07	32.7796	41.6752	52.5162	91.0176	5.66623	96.7527	1.80863	42.8422	55.9584	85.9467	71.0776	89.4114	76.8639	31.025	31.5921	24.776	10.869	38.208	44.8737	56.4865	77.3115	33.7925	4.14287	59.8163	57.1364
0.433767	95.8358	82.8842	104.3	75.9539	69.7439	37.3852	12.461	40.7528	120.396	52.6128	73.9456	76.2054	84.942	72.4687	106.154	33.0794	41.7085	52.425	91.2147	5.89099	96.8436	1.95693	42.9679	56.0355	85.985	71.2045	89.521	76.7623	31.3027	31.2694	24.5918	11.1586	37.7023	44.942	56.4637	77.263	33.6657	4.55388	60.078	57.356
0.467133	95.9406	82.622	104.27	75.8693	70.0351	37.3152	12.3757	40.57	119.97	52.5307	74.0754	76.1727	85.0826	71.9322	106.224	33.1744	41.5677	52.373	91.6645	6.09496	96.7605	2.0053	43.1121	56.4363	85.9565	71.379	89.6422	76.8359	32.1088	31.939	24.6777	11.2945	37.3426	45.0994	56.4124	77.4261	33.762	4.79829	59.9069	57.2294
0.5005	95.8767	82.3669	104.336	75.7407	70.1819	37.3518	12.3805	40.6649	119.998	52.5541	73.8567	76.2678	85.3398	71.3761	106.29	33.2849	41.6825	52.4582	91.5932	6.49095	96.6383	2.15109	43.0485	56.1909	85.9374	71.4688	89.6443	76.9536	31.0921	31.9584	24.1572	11.222	36.861	45.1553	56.5302	77.1808	33.6162	4.82844	59.8556	57.1619
0.533867	95.8981	81.9988	104.419	76.006	70.5223	37.1942	12.33	40.5748	119.927	52.3991	73.9879	76.1953	85.3709	70.9686	106.314	33.385	41.5633	52.4383	91.6122	6.45651	96.6375	2.34526	43.0218	56.4447	86.0103	71.7613	89.5689	76.9025	30.8808	32.1654	23.8883	11.3654	36.6528	45.0469	56.6276	77.3001	33.458	5.0619	59.6961	57.1874
0.567233	95.9256	81.697	104.563	76.1295	70.8359	37.1421	12.2267	40.3156	119.936	52.3699	73.9006	76.2324	85.4824	70.6046	106.385	33.6818	41.4095	52.2755	91.489	7.10538	96.6524	2.40666	43.0726	56.4236	85.9293	71.573	89.9025	76.9247	30.6702	32.6047	23.8655	11.3121	36.3387	44.8567	56.8317	76.7888	33.2435	5.36141	59.3113	57.1361
0.6006	96.0048	81.5054	104.556	75.8957	70.7787	37.1578	12.1484	40.1683	119.916	52.4008	73.9374	76.2635	85.7008	70.1445	106.41	34.086	41.3506	52.327	91.5059	7.22424	96.49	2.46892	43.0812	56.8072	85.9265	71.8606	89.8161	76.8783	30.6774	32.7798	23.5038	11.4429	35.7778	44.7321	56.2116	77.5706	33.4649	5.18573	58.8348	57.0506
0.633967	95.9426	81.1357	104.507	75.7102	70.7853	37.1938	12.0799	40.1401	119.93	52.4932	73.9789	76.1903	85.8782	69.6407	106.491	34.1778	41.2058	52.2785	91.5167	7.08865	96.6466	2.51113	43.083	57.0221	85.9141	72.2026	90.3783	76.8454	30.5604	32.9409	23.6424	11.4263	35.7129	44.8866	56.554	77.0168	33.2894	5.46189	58.84	57.0132
0.667333	95.8705	80.7554	104.527	75.7078	70.83	37.1756	12.0452	39.8953	119.747	52.4657	74.2755	76.1665	86.1699	69.2199	106.455	34.5454	41.3536	52.4165	91.5332	7.39963	96.7071	2.55714	43.0941	57.1168	85.9042	72.2771	90.3928	76.8981	30.5258	32.8211	23.3597	11.3536	35.1664	44.8375	56.5101	77.0581	33.43	5.93351	58.4466	57.2369
0.7007	95.848	80.3735	104.406	75.5175	70.7484	37.2366	11.9114	39.7935	119.428	52.5881	74.3234	76.1922	86.4552	68.7352	106.534	34.9376	41.3515	52.3476	91.6082	7.40643	96.7073	2.72929	43.055	57.2807	85.9704	72.3648	90.384	76.7574	30.3165	33.02	23.4658	11.4861	34.9901	45.1921	56.6918	77.1634	33.3438	6.30214	58.3576	57.1234
0.734067	95.7368	79.7723	104.348	75.4019	70.74	37.2327	11.9613	39.2744	119.523	52.5778	74.2658	76.2411	86.6969	68.2359	106.579	35.1001	41.0514	52.4734	91.6354	7.62851	96.6474	2.60697	43.0741	57.7155	85.8829	72.1776	90.4208	76.7795	30.1362	33.26	23.3758	11.4251	34.869	45.3295	56.234	77.1729	33.5027	5.9845	58.2146	56.8755
0.767433	95.662	79.542	104.427	75.52	70.6365	37.1942	11.9744	39.1311	119.297	52.5525	74.0863	76.2334	86.9489	67.6248	106.617	35.1878	41.1262	52.5803	91.6532	7.83565	96.8259	2.79528	43.0147	57.7646	85.9926	72.8004	90.6689	76.8565	30.2095	33.2315	23.4106	11.5232	34.875	45.6123	56.2199	77.2587	33.4806	5.94051	57.7383	57.3014
0.8008	95.5932	78.9031	104.44	75.465	70.8448	37.216	12.0436	38.9926	119.194	52.5555	74.2244	76.3107	87.2159	67.0413	106.718	35.153	41.2596	52.7057	91.5706	8.07448	96.8973	2.85462	42.9669	58.045	85.9283	73.0455	90.9681	76.7661	30.2068	33.0794	23.297	11.3735	34.5454	46.0148	55.6793	77.6441	33.2714	6.23923	57.4815	57.2425
0.834167	95.4893	78.4343	104.519	75.5223	70.9515	37.1356	12.0105	38.8649	119.049	52.5751	74.2566	76.2536	87.4731	66.472	106.737	35.2052	41.4338	52.8637	91.4597	8.4776	96.8703	2.81054	43.0072	58.2393	85.9139	73.2259	91.2809	76.7283	29.8881	33.3953	23.2159	11.3849	34.3867	46.2686	55.9359	77.7807	33.2393	6.39201	57.5073	57.3074
0.867533	95.5489	78.4322	104.45	75.4824	71.1676	37.0948	12.0483	38.6091	119.008	52.5697	74.2289	76.207	87.5754	65.8149	106.69	35.6629	41.5143	52.9727	91.5232	8.5282	97.0497	3.03961	42.9589	58.3574	85.9451	73.522	91.3399	76.7883	30.0121	33.476	23.2127	11.6459	34.073	46.4746	55.9484	77.3796	33.4174	6.42075	57.1467	57.3352
0.9009	95.6692	78.5103	104.341	75.1958	71.3192	37.1246	11.9993	38.4769	119.12	52.5104	74.2482	76.2134	87.7233	65.2273	106.656	35.7635	41.5582	52.9997	91.6019	9.05463	97.0198	2.97989	42.8906	58.5808	85.9686	73.7719	91.7585	76.6794	30.0053	33.8145	23.0105	11.762	34.4868	46.3869	55.9161	77.5225	33.4275	6.5405	56.884	57.1111
0.934267	95.7304	78.8011	104.329	75.1231	71.5023	37.0317	11.9595	38.2904	118.412	52.297	74.2144	76.2394	87.8274	64.3157	106.741	35.879	41.7861	52.9271	91.4669	9.08618	97.2593	3.14225	43.0203	58.771	86.0225	73.7028	91.7386	76.7988	30.0099	33.785	23.0415	11.7558	33.9366	46.7547	55.8563	77.3607	33.0121	7.0155	57.1017	57.4254
0.967633	95.7512	78.4762	104.205	74.9236	71.6765	37.0152	11.8744	38.3171	118.308	52.3692	74.2856	76.2457	87.9481	63.5727	106.812	36.0082	41.5386	52.8751	91.493	9.43692	97.2856	3.20924	42.9981	59.3347	86.0159	73.6189	91.8297	76.6922	29.984	33.5963	22.8449	11.8165	34.0736	46.7474	55.5237	77.3696	33.0328	7.05399	56.8657	57.1827
1.001	95.7611	77.9505	104	74.8809	72.1239	36.94	12.1323	37.9591	118.273	52.3515	74.2178	76.2965	87.92	62.7285	106.894	36.1213	41.7193	53.0511	91.5009	9.67108	97.5183	3.39755	43.1042	59.7458	85.9618	73.8599	91.999	76.6172	30.0567	33.6548	22.7182	11.991	33.6382	47.1867	55.6094	77.3414	32.8559	7.20979	56.756	57.5902
1.03437	95.833	77.6743	103.778	74.4573	72.5734	36.8542	12.219	37.7061	118.018	52.383	74.4556	76.3261	87.8661	62.2052	106.907	36.2533	41.919	53.1815	91.5354	9.89848	97.5299	3.37896	43.1055	59.6604	85.9541	74.1507	92.1217	76.5571	29.9088	33.5698	22.4292	12.0223	33.4164	47.4655	55.5446	77.3519	32.7448	7.31561	56.6023	57.4804
1.06773	95.993	77.1992	103.63	74.2072	72.8407	36.8876	12.12	37.8278	117.689	52.3365	74.4451	76.2864	87.852	62.3849	106.921	36.3574	41.9554	53.1464	91.5642	10.0814	97.5371	3.51378	43.2371	59.9393	86.0171	74.1853	91.8079	76.4876	30.5601	32.388	22.7315	12.0014	33.0024	47.7958	55.8553	77.5412	32.6407	7.32876	56.3497	57.4806
1.1011	96.1017	76.3865	103.56	73.9854	73.1449	36.7078	12.2586	37.6163	117.391	52.4713	74.3827	76.2637	87.9899	63.1063	106.955	36.65	41.9627	53.1739	91.509	10.8874	97.7711	3.7614	43.3686	60.3954	85.9688	74.3176	92.0933	76.4069	30.5648	32.4009	22.5794	12.2939	32.7418	48.1248	55.8564	77.2552	32.5513	7.89642	56.3939	57.493
1.13447	96.23	75.6819	103.42	73.7989	73.78	36.5317	12.3089	37.5458	117.324	52.5128	74.2561	76.2299	87.9009	63.7256	106.894	36.7465	41.8595	53.1856	91.489	10.7848	97.7882	3.84755	43.416	60.3289	85.9546	74.8929	92.2571	76.4225	30.4453	32.4904	22.541	12.3894	32.489	48.3667	55.8231	77.9921	32.4727	7.83716	56.0726	57.3511
1.16783	96.3661	75.7075	103.419	73.6496	74.1271	36.3634	12.4151	37.323	117.073	52.5377	74.3816	76.2004	87.8064	63.8602	106.872	37.1108	41.8429	53.1458	91.514	10.8822	98.0056	4.16062	43.3461	60.7595	85.9738	75.2508	92.1741	76.5254	30.5251	32.5254	22.1005	12.6559	32.4386	48.4741	55.916	77.6627	32.4228	8.09933	56.2583	57.5924
1.2012	96.3472	76.1131	103.517	73.5557	74.4969	36.2668	12.5406	37.2794	117.195	52.701	74.3412	76.1945	87.6442	64.6833	106.861	37.1423	41.589	53.2422	91.4928	11.1757	98.1052	4.22222	43.3227	60.9569	85.9927	75.3703	92.2941	76.5294	30.3971	32.5875	22.1062	12.7697	32.1252	48.6932	55.777	77.4656	32.488	8.0173	56.0173	57.3741
1.23457	96.4339	76.0688	103.432	73.5345	74.563	36.2228	12.5206	37.2514	116.918	52.6754	74.5425	76.1998	87.5235	65.3056	106.903	37.1703	41.6598	53.3544	91.4836	11.236	98.2133	4.28979	43.3228	61.2475	85.9805	75.549	91.8278	76.5441	31.0943	32.527	22.2263	13.077	32.0026	49.1406	55.7109	77.2393	32.4974	7.99118	55.8906	57.2916
1.26793	96.4689	76.1383	103.356	73.4876	74.3453	36.3488	12.7257	37.1467	116.287	53.0357	74.6708	76.2397	87.2809	65.9066	106.793	37.1035	41.5924	53.4317	91.4627	11.4286	98.3138	4.47272	43.3173	61.7872	85.9716	75.7823	92.6973	76.5199	30.9245	32.717	22.1638	13.222	31.9116	49.2643	55.3738	77.4096	32.4261	8.36783	55.7984	57.2152
1.3013	96.3968	76.334	103.279	73.3198	74.2234	36.4102	13.1414	36.9704	116.542	52.8316	74.6764	76.2079	87.1768	66.3552	106.71	37.4439	41.708	53.7523	91.4993	11.5324	98.4284	4.64365	43.242	61.9402	86.0308	76.1634	93.2627	76.5324	30.5833	33.1146	21.9578	13.305	31.588	49.6592	55.5368	77.6153	32.2981	8.68596	55.8801	57.2598
1.33467	96.4473	76.3845	103.297	73.139	74.0678	36.4041	13.086	37.035	116.408	52.9573	74.687	76.1022	86.8876	66.7702	106.724	37.4823	41.3646	53.3305	91.5302	11.7359	98.5848	4.87867	43.3203	62.2625	85.9856	76.139	93.5482	76.4926	30.2866	33.3566	22.0772	13.2071	31.3727	49.825	55.4321	77.3846	32.341	8.75367	55.8886	57.0801
1.36803	96.1469	76.7084	103.336	73.1852	73.8273	36.4928	13.2299	37.1005	116.296	53.1247	74.8575	76.1029	86.5714	67.2038	106.698	37.4291	41.6581	53.6788	91.5036	11.8899	98.79	5.0984	43.352	62.8404	85.9967	76.4414	93.9842	76.4591	30.6981	33.1804	21.7053	13.5506	30.9914	50.2605	55.2084	77.271	32.2724	8.81695	55.8483	57.231
1.4014	96.082	76.9519	103.32	73.0929	73.7596	36.513	13.3423	37.0678	116.041	53.6954	74.7012	76.1692	86.3292	67.5088	106.672	37.6038	41.6105	53.6304	91.5496	12.0156	98.9118	5.34024	43.4348	63.1258	85.9794	76.611	94.5658	76.3236	30.4697	33.3034	21.7492	13.5183	30.91	50.4729	55.3812	77.3368	32.2232	8.88261	55.6035	57.1183
1.43477	96.4013	76.5966	103.188	72.98	73.385	36.594	13.6128	36.9679	116.05	53.1297	74.7037	76.1815	86.1796	67.715	106.692	37.3356	41.3391	53.3271	91.7767	12.5032	99.0665	5.54128	43.5149	63.3991	85.922	76.7918	95.0924	76.1346	29.9026	33.6485	21.8207	13.5004	30.7338	51.026	55.3362	77.229	32.1435	9.16265	55.5893	57.1339
1.46813	96.8847	76.0493	103.165	72.8027	73.1443	36.6934	13.8292	37.1004	115.845	53.2319	74.9821	76.1512	85.6819	68.2056	106.631	37.4314	41.2729	53.3367	91.5727	12.1481	99.1713	5.68724	43.6234	63.4825	85.9039	77.241	95.0313	76.0083	28.8111	34.222	22.0216	13.5541	30.5767	51.3792	55.3305	77.2181	32.0457	9.35039	55.6608	57.3145
1.5015	97.1656	75.5205	103.032	72.6388	73.139	36.6467	13.9065	36.9812	115.049	53.4072	74.8668	76.1626	85.4516	68.4094	106.694	37.4881	41.4764	53.5637	91.7128	12.7198	99.492	6.01294	43.598	63.4172	85.8831	77.5991	95.2639	76.1591	28.6953	34.2609	21.7862	13.7183	30.4306	51.7568	55.4032	77.3157	32.1181	9.3027	54.6182	56.9306
1.53487	97.7508	75.1361	102.912	72.5372	72.7696	36.7249	14.1047	36.9537	114.581	53.7782	74.7448	76.1048	85.2845	68.513	106.753	37.3574	41.4274	53.4711	91.7623	13.0117	99.6373	6.15781	43.4808	62.8019	85.875	77.8708	95.2594	76.1313	28.903	34.3636	21.6803	13.9085	30.4239	52.0701	55.3223	77.4105	32.2064	9.377	54.0927	56.8121
1.56823	98.1067	74.8522	102.831	72.432	72.781	36.705	14.3758	36.9768	114.781	54.1783	74.7042	76.113	84.7329	68.7693	106.666	37.3721	41.1849	53.2679	91.783	13.0362	99.7173	6.27836	43.6202	62.9618	85.8391	77.9682	95.2972	76.0913	28.8271	34.5908	21.5786	13.9777	30.2547	52.5516	55.2117	77.3292	32.2967	9.53214	54.3721	56.7337
1.6016	98.2953	74.5575	102.469	72.1616	72.6129	36.7419	14.4834	37.0066	115.038	53.5096	75.2423	76.1007	83.9957	69.1598	106.672	37.3558	41.1912	53.4294	91.7996	13.2994	99.9043	6.46154			85.7337	78.6126	95.4647	76.1226	28.8852	33.9962	21.6308	14.0035	30.2799	52.9243	55.2541	77.0314	32.4015	10.0411	54.1524	56.6969
1.63497	98.7216	74.0069	102.433	72.0107	72.6821	36.7498	14.6539	36.9733	114.607	53.6396	75.2611	76.0702	83.3727	69.4481	106.685	37.5282	41.2237	53.348	91.8495	13.5183	99.9703	6.56473			85.6855	78.5515	95.9512	76.1607	29.1293	33.8596	21.3827	14.1955	30.3035	52.8263	55.2245	77.293	32.4116	10.2715	54.1319	56.5877
1.66833	99.0896	73.7079	102.405	71.9994	72.5652	36.7542	14.8423	36.8919	114.488	53.7454	75.5272	76.0173	82.8879	69.5234	106.662	37.5376	41.3231	53.3962	91.8456	13.7666	99.9683	6.49883			85.6543	78.9778	95.8819	76.1209	29.0472	34.5955	21.4326	13.8786	30.3752	53.0813	55.2815	77.2978	32.6043	10.7355	53.6054	56.6783
1.7017	99.3969	73.4572	102.306	71.8705	72.6084	36.7501	14.9135	36.8034	114.465	53.7946	75.6075	76.0974	82.4519	69.527	106.657	37.6357	41.1508	53.2501	91.9151	13.9565	100.133	6.68194			85.6664	78.721	96.0289	76.1693	28.8713	34.8465	21.2757	13.8907	30.3512	53.2397	55.1174	77.4454	32.9362	11.4624	53.5618	56.6448
1.73507	99.6374	73.3086	102.25	71.7237	72.6874	36.7396	15.2021	36.7728	114.291	53.8441	75.7766	76.0507	81.7111	69.509	106.646	37.8039	41.1192	53.2177	91.9324	14.0736	100.424	6.95501			85.7026	79.0961	96.1799	76.1719	29.002	34.7932	21.0275	14.0746	30.2629	53.5754	54.9093	77.3991	32.9496	11.2537	53.3287	56.6279
1.76843	100.187	72.8168	102.3	71.7388	72.7288	36.7144	15.4035	36.9708	114.261	54.683	76.0143	76.053	81.3795	69.2958	106.681	37.6673	41.2228	53.2819	91.6643	13.9842	100.556	7.0946			85.6705	79.0549	96.1342	76.1723	28.9688	34.8629	20.8296	14.0813	30.286	53.579	54.9314	77.4911	33.2594	11.8083	53.4773	56.5783
1.8018	100.378	72.7666	102.112	71.6357	72.8359	36.7082	15.4655	37.1887	113.457	54.1861	75.8808	76.1195	81.1492	69.3066	106.734	37.6022	41.3775	53.329	91.5873	14.0021	100.786	7.38231			85.6178	79.2655	96.121	76.185	28.9942	34.9651	20.7876	14.281	30.2057	54.1764	54.948	77.2425	33.0861	11.537	53.2354	56.5669
1.83517	100.78	72.467	101.989	71.4729	73.0651	36.6645	15.6849	37.3409	113.215	54.2411	75.6455	76.0161	80.7622	69.248	106.755	37.5192	41.2201	53.2284	91.8186	14.1738	100.987	7.70539			85.623	79.4413	96.1727	76.2065	29.1361	35.0011	21.0702	14.0972	30.2785	54.2533	54.966	77.1085	33.2531	11.8633	53.9101	56.7262
1.86853	101.043	72.2917	101.846	71.5231	73.7446	36.5417	15.752	37.5482	113.055	54.4542	74.9118	76.0909	80.4527	69.1502	106.727	37.8097	41.3967	53.445	91.5805	14.0964	101.14	8.09457			85.5127	79.5031	96.1151	76.1482	29.163	35.0925	20.5207	14.5576	30.2174	54.195	54.8594	77.0675	33.2694	12.0334	53.2757	56.5931
1.9019	101.26	72.2154	101.845	71.5451	74.2122	36.4432	16.0372	37.6408	112.966	54.559	74.6449	76.1274	80.4317	69.2376	106.724	37.9235	41.3518	53.426	91.5924	14.2206	101.218	8.26505			85.5766	79.8166	96.1393	76.1583	30.4485	33.8534	20.5995	14.5854	30.1361	54.9032	54.8679	77.0575	33.3629	12.6245	52.8574	56.2496
1.93527	101.575	71.9802	101.689	71.4676	74.6669	36.3179	16.244	37.7552	112.754	54.6336	73.9496	76.2708	80.2893	69.321	106.781	38.0917	41.1777	53.195	91.5292	14.4951	101.413	8.58105			85.5568	79.8724	96.2531	76.1353	30.6512	33.8969	20.5003	14.627	30.1964	55.3745	54.7477	77.0478	33.3863	12.2303	53.2895	56.427
1.96863	101.823	71.78	101.603	71.3111	75.2245	36.2597	16.2851	37.935	112.566	54.7258	73.4214	76.341	80.43	69.4161	106.765	37.9412	41.2359	53.2682	91.4908	14.5898	101.299	8.46637			85.4581	80.1452	96.2794	76.0905	30.6829	33.8183	20.6068	14.4449	29.8824	55.1981	54.8372	77.1161	33.3141	12.6137	52.6374	56.2501
2.002	102.261	71.5034	101.42	71.1607	75.6306	36.1754	16.3973	37.9172	112.627	54.6679	72.854	76.5823	80.1656	69.3928	106.774	38.1766	41.1449	53.24	91.678	14.9261	101.302	8.62241			85.424	80.382	96.1606	76.1273	30.3531	33.8201	20.5229	14.5519	29.9558	54.8587	54.8307	77.1191	33.426	12.7363	52.2105	56.7165
2.03537	102.558	71.4103	101.297	71.0172	76.2528	36.0114	16.4981	38.06	112.357	54.7709	71.9661	76.8434	80.1741	69.3488	106.811	38.3027	41.0272	53.1786	91.7179	15.0895	101.452	8.89292			85.3779	80.6695	96.1873	76.1493	30.1297	34.1888	20.4914	14.7295	29.957	55.2101	54.7415	76.9464	33.5037	12.7361	52.0525	56.671
2.06873	103.007	71.1927	101.046	70.9712			16.5215	38.1368	112.188	54.8523	71.8263	76.8963	80.1068	69.2267	106.815	38.3532	41.0501	53.268	91.6578	15.2546	101.471	8.83483			85.3792	80.9813	96.1495	76.1134	30.3388	34.0423	20.5656	14.7206	29.8756	55.2472	54.6677	76.9841	33.7006	13.0138	51.7137	56.8526
2.1021	103.181	71.0733	101.002	70.8603			16.6502	38.2825	112.075	54.9415	71.2938	77.1235	80.0805	69.1519	106.804	38.3614	41.1217	53.3598	91.3264	15.5315	101.505	9.05599			85.2472	81.2187	96.1654	76.1776	30.1863	34.2044	20.4198	14.816	29.9198	55.3622	54.6799	76.8806	33.8117	13.0464	51.5243	56.8942
2.13547	103.494	70.9308	100.839	70.7393			16.8396	38.3845	111.884	55.1468	70.5911	77.3398	79.9819	69.2259	106.827	38.2215	41.3812	53.4871	91.2592	15.6657	101.534	9.33417			85.2049	81.4145	96.2678	76.1907	29.6779	34.2978	20.4746	14.8181	29.8081	55.8312	54.7184	76.9486	33.4829	13.0362	51.6775	56.5922
2.16883	103.881	70.7789	100.976	70.6361			16.8247	38.3692	111.539	55.3833	70.1901	77.5321	79.9386	69.0287	106.776	38.5619	41.422	53.4878	91.4417	16.0508	101.557	9.42361			84.9634	81.7874	96.3218	76.1996	29.4845	34.3835	20.5075	14.8372	29.8084	55.7306	54.8189	76.6583	33.6945	13.3176	51.7516	56.4017
2.2022	104.332	70.431	100.83	70.5058			16.9984	38.396	111.544	55.4004	69.7888	77.7568	80.0467	69.0153	106.816	38.7722	41.4526	53.6033	91.5413	15.9095	101.662	9.50261			84.7942	82.0371	96.3903	76.2595	28.825	34.9052	20.5569	14.6022	29.7084	55.9702	54.7578	76.7936	33.7999	12.7722	51.3395	56.5487
2.23557	104.603	70.3031	100.642	70.495			17.1694	38.5439	111.441	55.525	69.1608	78.0323	80.0299	69.1853	106.764	38.776	41.3468	53.4852	91.4553	16.1243	101.739	9.67588			84.4966	82.4735	96.1201	76.3243	28.7394	34.9916	20.4652	14.6749	29.636	56.153	54.8133	76.7318	33.9724	13.5353	51.2808	56.6218
2.26893	104.788	70.14	100.643	70.3898			17.1866	38.6156	111.291	55.5604	68.511	78.2555	79.9059	69.0241	106.743	38.8287	41.5118	53.704	91.6068	15.9535	101.883	9.94919			84.3237	82.8583	95.2626	76.1709	28.4656	35.15	20.4784	14.7474	29.4889	56.5786	54.7161	76.8925	34.2295	13.393	51.0434	56.5311
2.3023	105.341	69.8457	100.437	70.3144			17.2652	38.7917	111.084	55.6836	68.1487	78.4423	79.895	69.0899	106.751	38.985	41.4807	53.7028	91.7251	16.1932	102.056	10.1443			84.2908	82.8745	95.2197	76.1888	28.7426	35.1711	20.4432	14.96	29.7823	56.071	54.6719	76.852	34.2828	13.5843	51.5609	56.7296
2.33567	105.798	69.6226	100.255	70.154			17.3762	38.9625	111.05	55.7332	67.6988	78.5901	79.8605	68.8879	106.756	38.9752	42.0218	54.1468	91.6971	16.2496	102.099	10.2831					94.9742	76.1696	28.7271	35.3902	19.8159	16.2697	29.4096	57.0137	54.8144	76.9158	34.3619	13.8331	50.7126	56.6163
2.36903	105.942	69.5712	100.128	69.9552			17.6563	39.3215	110.94	55.8958	67.318	78.8021	79.8331	68.8479	106.749	39.0021	41.7773	53.6294	91.6931	16.3517	102.183	10.3961					94.6303	76.2846	29.0194	34.6726	20.5035	15.4989	29.4214	57.1819	54.7281	76.7077	34.5563	14.0816	50.8959	56.7081
2.4024	106.051	69.4325	99.8128	69.7604			17.6705	39.3516	110.935	55.9488	66.9231	78.9627	79.7945	68.8	106.717	39.1803	41.6971	53.4938	91.72	16.4258	102.473	10.8157					94.2241	76.4629	28.8636	35.9227	19.915	16.6463	29.4094	57.2727	54.6327	76.7615	34.5886	14.186	50.6638	57.0876
2.43577	106.125	69.4549	99.8403	69.6397			17.752	39.4133	110.899	56.0095	66.5081	79.1069	79.7942	68.6874	106.668	39.4019	41.6063	53.5315	91.6574	16.5004	102.471	11.0281					94.2551	76.475	28.8773	36.0583	20.4303	15.257	29.102	58.0313	54.5864	76.8075	34.5816	14.3105	50.6916	56.5823
2.46913	106.198	69.4373	99.931	69.6062			17.814	39.323	110.911	55.9761	65.9923	79.4717	79.639	68.3781	106.735	39.6876	41.5518	53.6506	91.6238	16.661	102.411	11.0974					94.1719	76.4552	28.9055	36.1714	21.1109	14.2537	28.9753	58.5186	54.5718	76.6987	34.6705	14.6631	50.5977	56.6307
2.5025	106.247	69.2823	99.7088	69.4152			18.0411	39.5984	110.769	56.1813	65.8502	79.5439	79.6065	68.2812	106.662	39.6557	41.5872	53.7627	91.6413	16.6569	102.404	11.3062					94.163	76.383	28.9043	36.0198	20.1471	15.4367	29.0795	57.8729	54.4429	76.8104	34.777	14.2935	50.4532	56.64
2.53587	106.352	69.1669	99.8244	69.4266			18.2454	39.8042	110.728	56.1582	65.3895	79.852	79.5302	68.2683	106.658	39.715	41.5803	53.8974	91.717	16.6568	102.593	11.7281					93.8517	76.4244	28.854	35.9311	19.8732	15.4167	29.173	57.7475	54.453	76.6545	34.6881	14.4097	50.1522	56.5444
2.56923	106.421	69.0799	99.8992	69.3192			18.1969	39.9386	110.87	56.174	64.9672	80.19	79.4882	68.1322	106.651	39.7213	41.7496	54.043	91.7096	16.7997	102.685	11.7565					93.6513	76.4505	28.9374	36.2108	19.8964	15.4632	29.2998	57.659	54.5719	76.801	34.6187	14.6338	50.1888	56.5499
2.6026	106.185	69.0532	99.8175	69.1873			18.1956	39.8826	110.719	56.2998	64.5525	80.4421	79.4527	68.0167	106.662	39.56	41.7119	53.9848	91.7257	16.731	102.73	11.9167					93.4163	76.4571	29.4451	34.6737	19.9704	15.6585			54.5189	76.8851	34.6602	14.7476	50.1888	56.4236
2.63597	106.16	69.0819	99.7579	69.1342			18.4612	40.1904	110.715	56.3727	64.1934	80.7552	79.4641	67.8689	106.698	39.8355	41.9114	54.1177	91.7029	16.8604	102.652	12.0652					93.095	76.4837	29.5447	34.7133	19.8961	15.5251			54.503	76.6814	34.8855	15.249	50.0288	56.5964
2.66933	106.037	69.1708	99.7018	69.1482			18.3417	40.1919	110.817	56.3292	63.7136	81.2087	79.4526	67.7084	106.621	40.0222	41.7814	53.9016	91.7679	16.9432	102.832	12.5391					92.9301	76.5266	29.6452	34.413	19.6353	15.212			54.461	76.9456	34.9084	14.9751	49.7602	56.2953
2.7027	106.097	69.0917	99.6292	69.121			18.628	40.5262	110.735	56.38	63.3523	81.4892	79.2515	67.6475	106.619	40.1228	41.7846	54.0003	91.4575	17.5158	102.816	12.7103					92.5895	76.5516	30.076	34.4417	19.4671	15.2208			54.5667	76.6627	34.9222	14.9408	49.2737	56.2533
2.73607	106.08	69.0522	99.5487	69.1296			18.6168	40.5199	110.726	56.5092	62.9777	81.9298	79.4005	67.736	106.579	40.4001	42.0637	54.5156	91.8493	17.796	102.757	12.7878					92.4676	76.611	29.9578	34.8698	19.2896	14.5356			54.8324	76.4967	34.985	14.9517	48.9575	56.0178
2.76943	105.924	69.0892	99.5929	69.0449			18.5774	40.5582	110.71	56.4461	62.5094	82.3909	79.4514	67.7879	106.482	40.7933	41.769	54.106	91.3302	17.8697	102.86	13.1198					92.4818	76.5972	29.6732	35.1684	19.3703	14.7993			54.9776	76.4811	35.0197	15.1157	49.3221	56.1138
2.8028	105.687	69.1497	99.426	69.0163			18.8188	40.7679	110.563	56.4535	62.0551	82.9586	79.3757	67.6383	106.411	41.38	41.9992	54.5296	91.3295	17.7785	102.713	12.9443					92.0362	76.6634	29.7676	35.1439	19.1436	14.3789			55.0034	76.3336	34.9569	14.8979	48.8209	55.9699
2.83617	105.411	69.1598	99.3639	69.0077			18.9527	40.9791	110.633	56.3913	61.6671	83.43	79.4598	67.5296	106.352	41.7914	41.9693	54.4069	91.4087	17.8672	102.753	13.2158					92.1861	76.6366	29.4788	35.2383	18.9893	14.706			54.9322	75.5	35.192	15.6451	48.6214	55.9589
2.86953	105.392	69.2257	99.4145	68.9861			19.105	41.2462	110.665	56.4685	61.2857	83.8943	79.4651	67.6763	106.337	42.2592	41.6802	54.2382	91.4008	18.1493	102.691	13.2951					92.2175	76.6392	29.1683	35.7331	19.1399	14.5436			55.1397	75.5092	35.0972	15.3284	48.4501	55.8331
2.9029	105.26	69.1793	99.3838	69.1008			19.09	41.5258	110.499	56.6577	60.7864	84.7756	79.5273	67.6437	106.301	42.6209	42.0931	54.7426	91.3991	18.4999	102.683	13.3883					91.9558	76.6783	28.9667	36.2794	19.0011	14.6413			55.5054	75.4243	35.2924	15.8191	48.081	55.7882
2.93627	104.94	69.2581	99.3556	69.1484			19.1398	41.3915	110.502	56.6649	60.2895	85.4422	79.4848	67.4608	106.303	43.3338	41.8206	54.3212	91.3969	19.5029	102.682	13.268					91.5805	76.8048	28.6073	36.4755	18.6082	14.6108			55.4653	75.1807	35.6217	16.3575	47.8693	55.999
2.96963	104.753	69.3654	99.1797	69.0511			19.1637	41.4114	110.463	56.7161	60.084	85.8631	79.4171	67.2954	106.292	43.4523	42.1178	54.9567	91.4642	19.9095	102.685	13.5029					92.3735	76.6902	28.7508	36.0135	18.6555	14.5914			55.5733	74.928	35.2931	15.6516	48.4789	55.812
3.003	104.13	69.1941	99.0207	69.0311			19.2492	41.544	110.537	56.722	59.8275	86.2716	79.4367	67.1307	106.243	43.7866	42.0516	54.9373	91.5027	20.0222	102.731	13.7056					92.7444	76.5437	28.7308	35.8705	18.4364	14.6761			55.0995	75.3163	35.6624	16.1384	47.6482	55.8658
3.03637	103.752	68.9493	98.8963	68.9736			19.2667	41.5524	110.534	56.6421	59.7904	86.7146	79.2444	67.2011	106.149	44.1424	41.9209	54.9933	91.5081	20.2153	102.825	14.0218					92.856	76.5078	28.7066	35.2727	18.4601	14.6294			55.0828	74.793	36.0971	17.0414	47.6697	55.9019
3.06973	103.418	68.7547	98.6954	68.8896			19.6022	41.8856	110.567	56.5742	59.6012	87.2458	79.3442	66.8459	106.143	44.4038	41.9089	55.0989	91.552	20.4841	102.852	14.1342					93.3565	76.4702	28.7844	35.4056	18.4948	14.4498			55.0644	74.772	36.5345	17.784	47.309	55.8292
3.1031	102.923	68.4245	98.7374	68.8288			19.8955	41.5141	110.497	56.6578	59.5401	87.5781	79.3208	66.726	106.01	44.8582	41.9115	55.0184	91.6447	20.4541	102.851	14.3155					93.3187	76.4583	28.8129	35.6381	18.3588	14.7638			54.8149	74.649	36.1497	17.1183	46.8242	55.861
3.13647	102.737	68.4914	98.5945	68.7458			19.5961	41.8337	110.574	56.6132	59.5331	87.7997	79.2141	67.0474	105.977	45.0444	41.7309	54.8955	91.7165	20.3951	102.805	14.463					93.5112	76.4566	28.759	35.9484	18.6585	14.5936			54.844	74.1161	36.637	17.399	46.9159	55.7031
3.16983	102.334	68.0705	98.5138	68.666			19.5991	42.1001	110.691	56.5397	59.4909	87.4554	79.0093	67.6066	105.991	45.3016	41.6372	54.9289	92.0844	20.3738	102.848	14.8645					93.1469	76.5484	28.6158	36.1478	18.7573	14.482			54.7967	74.4981	36.6237	17.7456	46.6983	55.5485
3.2032	102.068	67.8138	98.4146	68.5576			19.608	42.0956	110.467	56.6056	59.5295	87.8985	78.6605	68.192	106.018	45.2441	41.6916	55.2257	91.5602	20.9591	102.788	14.9337					93.1212	76.4866	28.3264	37.1694	19.1561	14.1423			54.6816	74.4907	36.6528	17.614	46.4858	55.5984
3.23657	101.85	67.6252	98.4262	68.5622			19.6862	42.1418	110.373	56.5687	59.5528	88.3324	78.4967	68.6118	105.983	45.6232	41.7094	55.2834	91.9962	20.5881	102.81	15.4237					93.3086	76.4918	28.7326	36.1082	18.8752	14.766			54.683	74.6427	36.5869	17.646	45.8765	55.335
3.26993	101.726	67.1648	98.5167	68.5112			19.6774	42.268	110.232	56.7017	59.4615	88.5919	78.2705	69.3401	105.967	45.971	41.655	55.295	91.4935	21.2644	102.791	15.1256					93.2864	76.3976	29.1843	35.6984	18.7538	14.9302			54.3968	74.6012	36.5632	17.67	46.0633	55.825
3.3033	101.668	66.9022	98.4233	68.5583			19.6171	42.3935	110.271	56.6306			78.1003	69.6106	105.862	46.1132	41.6343	55.4371	91.4121	21.3819	102.828	15.6252					93.4399	76.3719	29.3444	35.8738	18.9876	14.5856			54.5627	74.5482	36.7712	17.7627	45.5132	55.7797
3.33667	101.504	66.4783	98.4318	68.6547			19.6363	42.4659	110.306	56.6572			77.9863	69.9106	105.903	45.9779	41.5778	55.2861	91.4407	21.5209	102.795	15.9675					93.971	76.238	29.0303	36.147	18.8656	14.7782			54.6634	74.7884	36.4499	18.0324	45.4622	55.7775
3.37003	101.468	66.2244	98.5204	68.7055			19.5787	42.5884	110.265	56.7035			77.8953	70.2488	105.929	45.9114	41.5337	55.299	91.3997	21.7648	102.579	16.0888					93.6969	76.2445	28.7668	36.4008	18.7757	14.9233			54.4053	74.619	36.867	18.3554	45.6992	55.9033
3.4034	101.293	66.0018	98.4645	68.7481			19.5941	42.5401	110.257	56.7045			77.7794	70.6244	105.927	45.9056	41.5623	55.1809	91.369	21.7933	102.68	16.3207					93.302	76.323	28.7796	36.1636	18.7519	15.0842			54.2628	74.4124			45.3252	55.7525
3.43677	101.354	65.6018	98.306	68.7419			19.5539	42.6127	110.271	56.6881			77.495	71.0393	105.97	45.9772	41.5583	55.2764	91.3995	21.8453	102.514	16.5679					92.1388	76.58	28.8913	36.335	18.7752	14.7236			54.4373	74.5104
3.47013	101.347	65.5363	98.2041	68.6516			19.5418	42.6113	110.29	56.6462			77.3342	71.6075	105.975	45.8589	41.5503	55.271	91.3146	22.2204	102.552	16.7056					91.4332	76.6178	28.3838	36.6864	18.617	14.6689			54.2356	74.1594
3.5035	101.375	65.1294	97.961	68.5886			19.5656	42.7014	110.314	56.6537			77.2741	72.0267	106.002	46.0492	41.5255	55.4421	91.2677	22.055	102.389	16.6509					91.2298	76.6456	28.1349	37.0006	18.5616	14.9571			54.365	74.1793
3.53687	101.406	64.7967	97.8044	68.5297			19.6313	43.0031	110.199	56.6482			77.1948	72.3869	106.046	46.2572	41.5073	55.4226	91.6487	21.6893	102.333	16.7721					90.531	76.7494	28.1143	37.1607	18.5657	14.7555			54.1859	73.9106
3.57023	101.56	64.4301	97.6548	68.4867			19.5647	42.9589	110.137	56.6571			77.1279	72.499	106.076	46.2555	41.5038	55.4252	91.4241	22.0276	102.3	16.9373					90.3386	76.8402	27.9774	37.4244	18.5372	14.913			54.2693	74.1271
3.6036	101.653	64.0465	97.6057	68.4067			19.6938	43.1189	110.162	56.595			77.1015	72.9501	106.062	46.472	41.4488	55.4177	91.3276	21.8273	102.185	16.9537					90.3445	76.7604	27.9276	37.2073	18.3784	14.8121			54.0123	73.8594
3.63697	101.638	64.034	97.4776	68.4302			19.7339	43.0395	110.154	56.6172			77.1319	73.5191	106.038	46.7741	41.3498	55.4103	91.1643	22.3596	102.005	16.9239					90.5865	76.852	27.8407	37.1661	18.2288	15.1667			53.8743	73.8884
3.67033	101.92	63.5337	97.342	68.381			19.8344	43.1505	110.186	56.5028			77.1908	73.8943	106.104	46.999	41.3062	55.5145	90.7445	22.5915	102.001	17.4246					90.1654	76.8798	27.9113	36.613	18.1596	14.8904			53.672	73.633
3.7037	102.028	63.1737	97.0892	68.3282			19.7588	43.1562	110.186	56.5425			77.2172	74.1864	105.99	47.4742	41.3536	55.5196	91.4239	21.8283	102.18	17.4413					89.9085	76.9619	28.0036	36.4556	18.0803	14.8668			53.7596	73.5694
3.73707	102.203	62.9733	96.937	68.1939			19.775	43.3996	110.15	56.6682			77.2526	74.4301	105.952	48.2775	41.3062	55.4617	91.4891	21.6823	102.151	17.5556					89.7601	76.9366	27.9839	36.1429	18.2625	14.6919			53.7162	73.5775
3.77043	102.339	62.6281	96.7289	68.143			19.7208	43.7341	110.119	56.6907			77.2334	74.8466			41.3883	55.4165	91.1559	21.9283	102.103	17.7114					89.8962	76.9193	28.2138	35.8735					53.9429	73.6838
3.8038	102.322	62.6477	96.5171	68.0287			19.7486	43.7731	110.061	56.8324			77.187	75.269			41.3452	55.3608	90.9343	22.4271	102.045	17.969					89.9592	77.0274	28.3927	35.8152					53.7105	73.4298
3.83717	102.246	62.7353	96.3384	67.8936			19.6866	44.249	110.099	56.9453			77.2047	75.4983			41.337	55.4744	91.0528	22.4954	101.986	18.178					89.5673	76.9115	28.1288	36.3903					53.3731	73.1079
3.87053	101.574	63.1425	96.1407	68.1003			19.8057	43.9112	109.984	57.0547			77.3534	75.6317			41.1922	55.4383	90.7436	22.7788	102.031	18.1765					88.9453	76.898	28.0941	36.4373					53.5962	73.1451
3.9039	100.698	63.6675	95.7407	68.0515			19.6919	44.3405	109.994	57.0543			77.2696	76.1292			41.168	55.4256	90.8286	22.8798	102.18	18.3799					88.7499	76.8298	28.0751	36.4486					53.3989	72.9453
3.93727	99.8457	64.1183	95.8857	67.9726			19.7639	44.2096	110.016	57.0832			77.2603	76.4555			41.056	55.3962	91.3928	22.7647	102.234	18.3909					88.1794	76.7422	28.4142	36.4114					53.2117	72.89
3.97063	99.496	64.3623	95.9345	67.9384			19.6225	44.4118	109.959	57.185			77.4005	77.0972			41.1452	55.4378	91.1339	22.9376	102.178	18.7275					87.7472	76.6281	28.596	36.2511					53.0814	72.9571
4.004	98.7712	64.6857	95.8751	68.1032			19.4972	44.7595	109.972	57.1866			77.4666	77.4456			41.1108	55.4512	91.0817	23.1815	102.166	18.9232					87.2903	76.5349	28.6988	36.1485					53.0179	72.9489
4.03737	98.4517	64.8919	95.789	68.1024			19.4238	44.9131	109.992	57.236			77.471	77.9994			40.9693	55.5105	91.0269	23.2189	102.119	18.6575					87.1814	76.4824	28.9184	36.4582					52.828	72.7415
4.07073	98.267	64.9634	95.4008	68.1286			19.5016	45.0435	109.919	57.2911			77.654	78.5635			41.0768	55.4872	90.88	23.4906	101.803	18.3868					86.9632	76.5455	28.7452	36.7208					52.9398	72.6949
4.1041	97.8638	65.1965	95.1771	68.1905			19.5836	44.9192	109.776	57.52			77.7289	79.0622			41.1497	55.4542	90.8887	23.5221	101.829	18.643					86.5881	76.4931	28.4283	36.96					52.7116	72.5597
4.13747	97.4966	65.4706	95.0159	68.2236			19.5891	45.021	109.623	57.7104			77.7802	79.4633			41.0559	55.5508	90.8075	23.6259	102.002	19.4634					86.4473	76.593	28.6007	36.9592					52.7211	72.5156
4.17083	97.0876	65.7594	94.8505	68.251			19.6737	45.1226	109.402	57.9537			77.9345	79.8756			41.0938	55.3373	90.3842	23.6159	102.057	19.6161					86.4275	76.589	28.0802	37.5139					52.5684	72.6961
4.2042	96.8305	65.829	94.505	68.2316			19.6902	45.1976	109.408	57.977			77.9102	80.3375			41.1206	55.4237	90.316	23.9693	102.013	19.558					86.5442	76.6265	28.3852	37.8318					52.5256	72.7409
4.23757	96.3932	66.2106	94.247	68.1845			19.4309	45.7104	109.363	57.8415			77.8912	80.7639			41.118	55.1221	90.5808	24.0644	101.965	19.5304					86.2235	76.5793	28.2815	37.6988					52.088	72.2848
4.27093	95.9194	66.6287	93.7344	68.3186			19.5554	45.5759	109.244	57.9558			77.9588	81.3063			41.0864	55.1244	88.6222	23.8149	101.928	19.7612					86.2125	76.6696	28.0513	38.1272					51.9856	72.3365
4.3043	95.3771	66.9316	93.3507	68.3715			19.3789	46.1221	109.125	58.2028			78.1129	81.7081			40.9378	55.1972	90.3691	24.0288	102.166	20.3113					86.0083	76.7025	27.9986	38.269					51.9149	72.2213
4.33767	95.1698	67.1235	93.0379	68.4942			19.2901	46.1195	109.234	58.0945			78.2077	81.9666			40.9201	55.3315	88.6353	23.7747	102.214	20.4182					85.9556	76.6458	27.8769	38.2673					51.8564	72.1932
4.37103	94.7102	67.4001	92.9069	68.5101			19.3024	46.3394	108.988	58.3087			78.4763	82.5389			40.895	55.5406	88.6307	23.8157	102.169	20.4214					86.1312	76.5242	27.6779	38.792					52.0009	72.3505
4.4044	94.369	67.7347	92.6252	68.574			19.2628	46.5071	108.889	58.3877			78.5894	82.8905			40.9722	55.5892	90.5715	24.2757	102.325	20.6047					86.1517	76.4118	27.7006	38.6449					51.7716	72.3751
4.43777	93.9726	68.0896	92.6965	68.4918			19.2191	46.3963	108.897	58.419			78.7039	82.9917			40.7278	55.7315	90.3122	24.1962	102.251	20.7128					86.1421	76.3054	27.5466	38.136					51.661	72.3022
4.47113	93.5851	68.4191	92.7048	68.5257			19.1886	46.544	108.863	58.5595			78.5355	82.6492			40.8342	55.9769	88.657	23.7676	102.356	20.9912					86.0198	76.3423	27.4506	37.5434					51.5432	71.9116
4.5045	93.2483	68.59	92.6695	68.5609			19.1374	46.5103	108.814	58.6845			78.7079	82.9791			40.8568	56.0834	90.5632	24.3311	102.334	21.0674					86.1359	76.3492	27.6009	37.3281					51.5133	71.7959
4.53787	92.74	68.989	92.7661	68.4672			19.2258	46.5322	108.682	58.8282			79.0823	83.6421			40.73	56.0259	90.2247	24.4936	102.46	21.2661					86.2473	76.3794	27.6131	37.6894					51.3322	71.6932
4.57123	92.5581	69.1735	92.6226	68.3802			19.0494	46.5041	108.461	59.1456			79.2655	84.2095			40.7165	56.0358	90.1668	24.5068	102.498	21.5526					86.2855	76.3679	27.5896	38.0454					51.2128	71.6835
4.6046	92.0413	69.5056	92.4583	68.5047			18.871	46.7725	108.168	59.4012			79.5561	84.9275			40.7208	56.0732	90.0536	24.5672	102.578	21.7221					86.2541	76.4231	27.7367	38.0439					51.0517	71.7271
4.63797	91.8931	69.5608	92.183	68.5576			18.89	46.7387	107.954	59.4851			80.0812	85.7476			40.7698	56.0221	90.0277	24.6898	102.64	21.8501					86.1015	76.4716	27.785	37.5613					51.0418	71.9659
4.67133	91.3646	69.9597	91.9751	68.6051					107.814	59.6589			80.5379	86.5956			40.9006	56.0417	90.0324	24.8209	102.71	21.9894					86.1872	76.5204	27.8365	37.9475					51.0865	71.7284
4.7047	90.8872	70.2019	91.7778	68.7056					107.803	59.6782			80.7785	87.1229			40.8201	56.0952	90.0379	24.8884	102.776	22.0991					86.1286	76.4802	27.7932	37.848					51.1583	71.8309
4.73807	90.3396	70.5403	91.3941	68.8722					107.756	59.785			80.9678	87.4305			40.8459	55.8927	90.0104	25.0119	102.819	22.4992					86.1803	76.5436	28.0055	38.2078					51.0629	71.7164
4.77143	89.9207	70.785	91.235	68.8707					107.727	59.8513			81.032	87.8119			40.8307	56.0147	90.0633	25.1286	102.861	22.3458					86.0603	76.5147	28.1044	38.6986					50.9632	71.6707
4.8048	89.416	71.0501	90.8416	69.0704					107.637	59.9143			81.0276	87.5874			40.8512	56.0859	90.061	25.1836	102.976	22.7408					86.1538	76.5322	28.1814	38.8198					51.0369	71.8092
4.83817	88.9884	71.4172	90.5447	69.2574					107.437	60.0589			81.0526	87.9233			40.8376	55.9893	90.0467	25.1991	103.023	22.7601					85.983	76.5673	28.305	37.7576					51.0717	71.6348
4.87153	88.6826	71.5942	90.2611	69.3229					107.384	60.0102			82.0104	88.9114			40.838	56.1361	90.2117	25.6646	103.126	22.9957					86.2534	76.5227	28.4694	38.0057					51.1042	71.4245
4.9049	88.4046	71.807	90.0329	69.4542					107.318	60.0581			82.176	89.1068			40.7374	56.0953	90.1405	26.0072	103.105	22.977					86.1989	76.5133	28.523	38.6144					50.8469	71.5098
4.93827	88.0142	72.0045	89.9016	69.5088					107.211	60.027							40.6916	56.3034	90.1252	26.1417	103.187	23.2697					86.2139	76.4868	28.2875	38.7944					50.7404	71.1249
4.97163	88.0762	71.9717	89.6718	69.5504					107.228	59.9906							40.4889	56.5362	90.2263	26.2558	103.239	23.3781					86.2186	76.406	28.1502	39.0581					51.0587	71.2903
5.005	87.9225	72.0757	89.4449	69.5145					107.226	59.957							40.4947	56.654	90.0721	26.5123	103.385	23.8365					86.0711	76.3199	28.1943	38.8919					50.8554	70.8001
5.03837	87.5821	72.0959	89.4166	69.5512					106.971	60.1359							40.4161	56.8022	90.0551	26.5166	103.451	23.7458					86.2486	76.4258	27.745	39.7013					50.7681	70.6753
5.07173	87.2395	72.0914	89.221	69.6204					106.869	60.2307							40.2851	56.9713	90.0142	26.6587	103.506	23.781					86.0654	76.3324	27.6191	39.5875					50.6204	70.2774
5.1051	86.5877	72.1585	89.0008	69.6471					106.689	60.584							40.2545	57.0381	89.9784	26.7583	103.433	23.6541					85.9545	76.3165	27.6287	40.4012					50.7917	70.2789
5.13847	86.3199	72.262	88.8395	69.642					106.899	60.4459							40.1638	57.1502	89.914	26.8566	103.445	23.8747					85.7578	76.2229	27.8002	40.1526					50.5626	70.2187
5.17183	85.8866	72.3006	88.5303	69.8062					106.997	60.4566							40.3557	57.2571	89.8933	27.1852	103.546	24.0444					85.906	76.2496	27.622	39.0317					50.8575	70.3191
5.2052	85.3911	72.373	88.389	69.9132					106.913	60.5378							40.4075	57.2886	89.803	27.268	103.695	24.4108					85.831	76.2686	27.5723	39.5973					50.5336	70.5357
5.23857	84.8994	72.4728	88.3505	69.924					106.869	60.4116							40.4078	57.5038	89.7584	27.3529	103.673	24.4641					85.4309	76.0725	27.6213	40.0611					50.3522	70.3403
5.27193	84.5948	72.5498	88.5031	69.7699					106.934	60.4081							40.4016	57.729	89.7079	27.3985	103.766	24.6481					85.2558	76.0767	27.6233	40.4678					50.2156	70.1864
5.3053	84.2638	72.7568	88.4132	69.7928					106.947	60.5091							40.2671	57.8263	89.6501	27.4829	103.746	24.5948					85.4019	76.1048	27.5045	40.1793					50.0326	70.3931
5.33867	83.8254	72.9426	88.3321	69.7969					106.86	60.6195							40.3177	57.9138	89.6512	27.4858	103.836	25.0972					85.0072	75.9232	27.6362	39.7587					50.0099	70.3797
5.37203	83.5964	73.0636	88.2762	69.883					106.85	60.759							40.3	58.0556	89.5842	27.5662	103.901	25.3272					84.5692	75.7259	27.7857	39.9337					49.7445	69.9744
5.4054	83.07	73.5244	88.2669	69.8862					106.733	60.7351							40.2149	58.0625	89.3869	28.1904	103.921	25.596					84.4912	75.7402	27.8929	39.0192					49.8994	70.2571
5.43877	82.8034	73.8412	88.1308	70.0286					106.557	60.8531							40.2256	57.9906	89.2794	27.7111	103.966	25.878					84.1159	75.6234	27.9571	38.9462					49.7001	69.9082
5.47213	82.4925	74.0284	88.1775	70.0588					106.301	61.0542							40.2501	58.0478	89.3331	28.3205	104.06	26.2612					83.4488	75.399	28.2411	39.6124					49.8163	70.2612
5.5055	82.2646	74.1299	88.0037	70.1983					106.262	61.1311							40.3253	58.0282	89.3603	28.2798	104.046	26.4517					83.5204	75.3812	28.2347	39.3364					49.736	70.1923
5.53887	81.9852	74.4641	87.8572	70.2767					106.236	61.112							40.3539	57.9792			104.094	26.6602					83.372	75.3404	28.4876	40.0699					49.5325	70.2316
5.57223	81.6442	74.63	87.718	70.3457					106.272	61.1341							40.412	57.9345			104.169	26.9532					83.4862	75.2846	27.7461	38.7175					49.3927	70.2527
5.6056	81.5071	74.7123	87.7557	70.333					106.254	61.1913							40.3485	57.8676			104.225	27.1732					82.9202	75.1543	27.6874	38.8736					49.1836	70.1515
5.63897	81.5962	74.657	87.5804	70.3738					106.307	61.0044							40.451	57.7344									82.694	75.069	28.2776	40.6337					48.9055	70.5327
5.67233	81.6748	74.6488	87.6148	70.3026					106.211	61.0824							40.3702	57.7902									82.4793	75.0387	28.5043	40.3448					48.6135	70.4052
5.7057	81.4886	74.8832	87.3051	70.4741					106.095	61.1893							40.445	57.8575									82.3961	74.9186	28.4707	40.4454					48.7475	70.4384
5.73907	81.6228	74.9438	87.0061	70.568					106.172	61.2289							40.4415	58.2189									81.8521	74.7206	28.2174	41.412					48.8983	70.4595
5.77243	81.453	74.8465	87.088	70.5466					106.097	61.5083							40.5667	58.131									81.6707	74.6434	28.3774	40.9771					48.9115	70.2384
5.8058	81.6107	74.8061	86.6421	70.7141					105.968	61.7408							40.4894	58.3728									81.4321	74.5638	28.3581	41.6838					48.767	70.2068
5.83917	81.6357	74.8218	86.794	70.689					105.911	61.8019							40.2568	58.531									81.4552	74.6179	28.4236	41.7404					48.748	70.392
5.87253	81.5947	74.8818	86.7033	70.7772					105.999	61.6062							40.1641	58.7178									81.3422	74.6016	28.452	41.9597					48.8897	70.799
5.9059	81.6873	74.8445	86.4629	70.908					105.92	61.765							40.1356	58.7346									81.1491	74.6032	28.6109	42.0837					48.6718	70.5101
5.93927	81.7775	74.873	86.5356	70.7643					105.625	61.9755							40.112	58.9398									81.0604	74.5979	28.7446	42.1311					48.6721	70.4227
5.97263	81.5088	75.3305	86.4666	70.8091					105.351	62.1713							40.1373	58.885									80.679	74.5276	27.8667	40.4343					48.6288	70.5607
6.006	81.3939	75.5597	86.4294	70.7831					105.167	62.3561							40.1933	58.8812									80.6381	74.526	27.9475	40.5959					48.6505	70.4471
6.03937	81.9853	74.9159	86.25	70.8311					105.174	62.4373							40.1898	58.8539									80.7832	74.5444	28.6237	41.1716					48.5929	69.7883
6.07273	82.2414	74.888	86.2695	70.6712					105.072	62.457							40.1966	58.8912									80.5276	74.4389	28.649	41.2643					48.6905	70.7557
6.1061	82.3784	74.8367	86.1513	70.6542					105.009	62.5654							40.2243	58.8989									80.232	74.4056	29.4661	42.6454					48.6272	70.3765
6.13947	82.365	74.8149	86.1056	70.6838					105.082	62.3268							40.212	58.971									80.124	74.2992	29.3679	42.678					48.1803	69.4061
6.17283	82.6467	74.6934	85.9789	70.7675					104.829	62.4924							40.318	58.8025									79.9197	74.2671	28.7536	41.4133					48.2071	68.9357
6.2062	83.1489	74.7661	85.8442	70.8099					104.653	62.6117							40.3536	58.7314									79.8798	74.2683	28.7848	41.08					48.0605	68.46
6.23957	83.5634	74.8158	85.9038	70.7121					104.508	62.6821							40.3707	58.7001									79.5243	74.142	28.8747	40.9465					48.0898	68.4437
6.27293	83.9388	75.0286	85.8997	70.8015					104.434	62.677							40.4552	58.5655									79.3597	73.9688	29.1551	40.9174					47.9524	67.9995
6.3063	84.1471	75.0673	85.8825	70.8397					104.333	62.6295							40.5329	58.4913									79.4427	74.0804	29.1626	41.4047					47.6434	66.8761
6.33967	84.5129	75.2953	85.8687	70.9266					104.156	62.6776							40.4559	58.5293									79.11	73.96	29.3872	41.9958					47.5872	67.037
6.37303	84.9226	75.485	85.7981	71.0359					104.084	62.7311							40.3953	58.6669									79.057	73.8835	29.3707	41.9126					47.6214	67.1983
6.4064	85.1352	75.7351	85.7658	71.039					104.053	62.7758							40.2861	58.787									78.9468	73.8111	29.3223	41.9257					47.6159	67.2144
6.43977	85.3539	75.9088	85.8467	71.033					103.889	62.7789							40.2586	58.7127									78.8953	73.8202	29.1257	42.2291					47.4124	67.0815
6.47313	85.5267	76.1363	85.7673	71.0669					103.863	62.7005							40.2484	58.7283									78.6632	73.6957	28.9263	43.1385					47.7195	67.067
6.5065	85.5039	76.2147	85.7503	71.0628					103.864	62.7628							40.1729	58.7364									78.6943	73.7573	28.9196	42.7899					47.3237	66.9911
6.53987	85.3656	76.085	85.6233	71.107					103.66	62.8076							40.1826	58.7039									78.4655	73.7382	28.9694	43.092					47.3466	66.7954
6.57323	85.2446	75.9029	85.6907	71.0697					103.571	62.7717							40.2365	58.5603									78.1619	73.6859	28.9795	43.0161					47.2644	66.8609
6.6066	85.1407	75.9559	85.5846	71.0075					103.439	62.7549							40.2039	58.6477									77.9662	73.7258	28.9519	43.245					47.2309	66.9745
6.63997	85.2143	75.6968	85.5959	70.9607					103.348	62.8216							40.1864	58.6118									77.6621	73.6035	28.966	43.373					47.0027	67.0258
6.67333	85.2036	75.6897	85.5936	70.9498					103.456	62.7721							40.2171	58.6431									77.6199	73.4722	28.0831	41.9818					47.093	66.8078
6.7067	85.1912	75.7681	85.3021	70.982					103.322	62.6468							40.2755	58.5647									77.3942	73.3057	27.8621	41.3209					47.1414	66.9821
6.74007	85.2125	75.6375	85.4439	70.9788					103.236	62.6882							40.3894	58.2338									77.2886	73.3379	28.1825	41.9004					47.152	67.1608
6.77343	85.2255	75.7822	85.4675	70.97					103.167	62.6597							40.392	58.25									76.5642	73.2049	29.8036	42.9457					47.1588	67.2122
6.8068	85.2987	75.7418	85.3903	70.9701					103.183	62.6185							40.4344	58.2562									76.0219	73.0891							47.2953	67.0707
6.84017	85.3285	75.5436	85.2141	70.9468					103.254	62.5515							40.4915	58.1938									75.903	73.0823							47.2745	67.1267
6.87353	85.3458	75.7756	85.2476	70.9111					103.269	62.6454							40.4753	58.1872									75.3155	72.91							47.0953	67.5116
6.9069			85.356	70.9018					103.213	62.7167							40.5172	58.0628									74.9854	72.8534							46.9498	67.7214
6.94027			85.3614	70.8467					102.98	62.9273							40.495	58.1291									74.6653	72.7302							47.0573	67.098
6.97363			85.2789	70.9147					102.662	63.1444							40.5265	58.0839									74.2829	72.6665							47.0117	67.6857
7.007			85.4398	70.8706					102.471	63.3576							40.4871	58.0641									73.8366	72.4498							46.896	67.4319
7.04037			85.3441	70.8434					102.41	63.2814							40.4598	58.0794									73.4298	72.4046							47.0563	66.0172
7.07373			85.4001	70.841					102.453	63.2466							40.2953	58.2361									73.4642	72.4366
7.1071			85.4039	70.8426					102.478	63.2696							40.3093	58.1722									72.9603	72.158
7.14047			85.2573	70.7699					102.405	63.2855							40.2403	58.2734									72.7448	71.9728
7.17383			85.3562	70.665					102.395	63.3288							40.2812	58.1262
7.2072			85.2404	70.5841					102.226	63.2732							40.2007	58.4747
7.24057			85.2172	70.5557					102.07	63.3207							40.2035	58.6314
7.27393			85.011	70.5455					101.835	63.3719							40.1818	58.6951
7.3073			84.9904	70.4931					101.835	63.439							40.2356	58.7211
7.34067			84.7209	70.5992					101.756	63.4447							40.2831	58.3571
7.37403			84.8402	70.582					101.555	63.5007							40.2622	58.5193
7.4074			84.861	70.7333					101.597	63.3422							40.3136	58.4739
7.44077			84.8415	70.6584					101.518	63.3139							40.3875	58.7795
7.47413			84.7967	70.7335					101.662	63.2426							40.3099	59.2688
7.5075			84.736	70.7362					101.578	63.3335							40.2803	59.2333
7.54087			84.5462	70.7147					101.677	63.1833							40.2587	59.2798
7.57423			84.3681	70.7437					101.58	63.2036							40.2333	59.4039
7.6076			84.151	70.745					101.433	63.2234							40.1133	59.3616
7.64097			84.1148	70.7292					101.686	63.0894							40.0662	59.4138
7.67433			84.0713	70.8005					101.82	62.9821							40.1298	59.556
7.7077			83.9497	70.9386					101.415	63.1555							40.1485	59.2758
7.74107			83.8774	70.9824					101.466	63.0349							40.2229	59.2705
7.77443			83.8934	70.9927					101.563	63.064							40.0399	59.6902
7.8078			83.8213	71.1227					101.572	63.1092							40.0324	59.5879
7.84117			83.6725	71.1579					101.602	63.0942							40.0117	59.7487
7.87453			83.5149	71.2023					101.718	63.0119							40.1198	59.5959
7.9079			83.3766	71.2351					101.771	62.9961							40.0892	59.6493
7.94127			83.4308	71.1182					101.676	63.1349							40.0087	59.6879
7.97463			83.2454	71.1199					101.668	63.1876							40.0008	59.6794
8.008			83.2556	71.1259					101.484	63.3216							39.9628	59.7227
8.04137			83.0406	71.119					101.251	63.4752							39.9695	59.589
8.07473			82.7799	71.0237					101.322	63.5865							40.0221	59.3409
8.1081			82.638	71.0646					101.294	63.6281							39.8741	59.5982
8.14147			82.5731	71.0954					101.042	63.805							39.8662	59.426
8.17483			82.6487	71.0798					100.938	63.7603							39.7363	59.99
8.2082			82.2417	71.0823					100.932	63.7604							39.7338	60.185
8.24157			82.2232	71.0312					100.714	63.758							39.8137	59.7556
8.27493			82.1389	71.0004					100.635	63.8706							39.8439	60.0519
8.3083			82.1212	70.9418					100.668	63.7452							39.9951	59.7542
8.34167			81.9171	70.8243					100.587	63.7114							40.0173	59.8082
8.37503			81.7808	70.7435					100.426	63.8203							40.0217	59.8082
8.4084			81.7644	70.5607					100.32	63.8753							40.0768	59.7695
8.44177			81.6146	70.5279					100.315	63.8122							39.9941	59.742
8.47513			81.7296	70.4836					100.317	63.8038							40.0718	59.5335
8.5085			81.3132	70.5199					100.358	63.8843							40.1808	59.6284
8.54187			81.5045	70.5779					100.318	63.7083							40.0852	59.7213
8.57523			81.2669	70.6186					100.202	63.6132							40.1483	59.6693
8.6086			81.3421	70.4952					100.211	63.6754							40.1876	59.6007
8.64197			81.294	70.3442					100.167	63.6431							40.1882	59.6541
8.67533			81.316	70.4401					99.9872	63.7026							40.2163	59.6217
8.7087			81.0412	70.4294					99.9256	63.6713							40.2452	59.5347
8.74207			80.8911	70.261					99.7375	63.8215							40.3514	59.414
8.77543			80.9962	70.058					99.7435	63.8734							40.2879	59.3825
8.8088			80.7336	70.1137					99.741	63.9497							40.1765	59.6132
8.84217			80.5451	70.0641					99.6673	64.0587							40.2507	59.7068
8.87553			80.3905	70.1001					99.7354	64.1902							40.2673	59.6174
8.9089			80.3406	70.0774					99.7252	64.2412							40.4161	59.7028
8.94227			80.0445	70.122					99.6761	64.1531							40.371	59.8434
8.97563			79.8491	70.0865					99.507	64.1967							40.1972	60.0668
9.009			79.7929	69.9947					99.4428	64.2295							40.1093	59.9569
9.04237			79.6887	70.088					99.3556	64.25							40.0536	59.9944
9.07573			79.703	70.0669					99.0939	64.4436							40.0751	59.961
9.1091			79.502	70.1255					98.924	64.4467							40.1181	59.9078
9.14247			79.4592	70.078					99.0181	64.3491							40.2241	59.6048
9.17583			79.2657	70.1954					99.0382	64.2463							40.2568	59.595
9.2092			79.019	70.1752					98.9958	64.3283							40.2637	59.4512
9.24257			78.8992	70.1802					98.9578	64.4513							40.2106	59.6379
9.27593			78.8066	70.2392					98.8343	64.6027							40.1256	59.8377
9.3093			78.9712	70.2349					98.8473	64.4481							40.0623	60.2486
9.34267			78.8957	70.264					98.7948	64.5175							40.1972	59.6424
9.37603			78.7761	70.1836					98.7043	64.5783							40.2111	59.4024
9.4094			78.7861	70.1954					98.6701	64.6426							40.2964	59.4816
9.44277			78.7589	70.2389					98.5748	64.6014							40.3046	59.238
9.47613			78.885	70.1658					98.5582	64.4181							40.3421	59.1967
9.5095			78.7462	70.3282					98.483	64.5776							40.3034	59.269
9.54287			78.8793	70.2807					98.3348	64.7545							40.2659	59.5165
9.57623			78.8548	70.3351					98.2246	64.7955							40.2953	59.4597
9.6096			78.569	70.3107					98.1933	64.7267							40.3772	59.0909
9.64297			78.6018	70.3918					98.1111	64.8222							40.2937	59.4482
9.67633			78.6467	70.3718					98.0704	64.8955							40.2657	59.0707
9.7097			78.5006	70.4886					98.0659	64.7108							40.2368	58.9527
9.74307			78.324	70.6403					98.0708	64.8945							40.1959	58.894
9.77643			78.1776	70.688					98.0811	65.1064							40.2921	59.0007
9.8098			78.1258	70.6466					98.0459	65.2567							40.3246	58.9538
9.84317			78.2341	70.5845					98.061	65.186							40.3087	59.0849
9.87653			78.1645	70.5794					97.9921	65.5945							40.355	58.9779
9.9099			78.0104	70.7362					98.0083	65.647							40.5389	59.2078
9.94327			78.0518	70.7217					97.9472	65.7724							40.522	59.0383
9.97663			77.8368	70.7581					97.94	65.8531							40.3808	58.9323
10.01			77.9268	70.7278					97.9095	65.7832							40.334	58.6469
10.0434			77.9439	70.8306					97.8885	66.0844							40.2467	58.5563
10.0767			77.875	70.8507					97.8119	66.0746							40.2619	58.5276
10.1101			77.7964	70.8893					97.6945	66.4097							40.3498	58.5701
10.1435			77.7775	70.8893					97.5402	66.7186							40.3896	58.3634
10.1768			77.971	70.7896					97.6156	66.7419							40.3488	58.1941
10.2102			77.8375	70.8418					97.5973	66.6693							40.421	58.1186
10.2436			77.8439	70.9342					97.6058	67.0032							40.4245	58.1298
10.2769			77.8822	70.8468					97.5905	67.0801							40.395	58.2369
10.3103			77.8344	70.9101					97.6667	67.2755							40.5124	58.2872
10.3437			77.572	70.9927					97.6568	67.2801							40.542	58.2052
10.377			77.3817	71.1636					97.624	67.8562							40.6146	58.4641
10.4104			77.4287	71.1642					97.7525	67.9494							40.5914	58.7346
10.4438			77.4924	71.1156					97.7116	68.0124							40.5201	58.5573
10.4771			77.3836	71.211					97.7223	68.4772							40.587	58.6147
10.5105			77.3279	71.312					97.6694	68.6996							40.3571	58.452
10.5439			77.5082	71.2878					97.6174	68.8237							40.3279	58.2586
10.5772			77.4336	71.3577					97.6902	68.8902							40.3327	58.1885
10.6106			77.3244	71.6036					97.6189	69.002							40.2967	58.0111
10.644			77.1577	71.6437					97.6772	69.149							40.2496	57.9217
10.6773			77.0841	71.7009					97.7617	69.5291							40.3359	58.264
10.7107			76.9644	71.7512					97.7165	69.8815							40.352	58.3505
10.7441			77.0087	71.6603					97.69	69.9679							40.2555	58.0363
10.7774			76.9906	71.7511					97.676	70.158							40.2798	58.1411
10.8108			76.9895	71.8343					97.6928	70.2808							40.9563	59.8328
10.8442			77.0167	71.7461					97.649	70.2204							40.6124	58.5824
10.8775			77.0066	71.8657					97.638	70.5997							40.9264	59.6551
10.9109			77.001	71.7132					97.6236	70.6917							40.72	58.6476
10.9443			76.7775	71.9988					97.5425	70.8006							40.8914	58.6828
10.9776			76.5986	72.0765					97.4928	70.8456							40.7195	58.6816
11.011			76.5277	72.1161					97.453	70.8234							40.5997	58.0834
11.0444			76.4838	72.116					97.3783	70.9959							40.6877	58.0994
11.0777			76.4704	72.2147					97.4147	71.1851							40.6859	58.2965
11.1111			76.4911	72.277					97.3871	71.2028							40.698	58.5296
11.1445			76.5785	72.2684					97.3052	71.2984							40.6502	58.9223
11.1778			76.4611	72.181					97.2101	71.4456							40.649	59.1036
11.2112			76.5052	72.2481					97.0853	71.6213							40.5457	58.9028
11.2446			76.6549	72.1215					97.0198	71.6427							40.4814	58.7904
11.2779			76.5813	72.0445					96.9853	71.7934							40.5955	58.6811
11.3113			76.6549	72.0294					96.8828	71.9576							40.5872	59.5975
11.3447			76.7111	72.1063					96.8859	71.9388							40.5726	59.1599
11.378			76.5735	72.2167					96.8556	72.1548							40.6631	59.3068
11.4114			76.5208	72.2303					96.8436	71.9943							40.6828	59.2717
11.4448			76.5648	72.2104					96.8689	72.2183							40.6689	59.3903
11.4781			76.7273	72.1886					96.8551	72.3002							40.5735	59.6206
11.5115			76.593	72.2579					96.822	72.5968							40.4949	59.3684
11.5449			76.4713	72.3571					96.8996	72.5213							40.546	60.0433
11.5782			76.4565	72.3935					96.8832	72.8823							40.6327	59.8162
11.6116			76.3342	72.3932					97.0126	72.8041							40.4383	59.5449
11.645			76.1539	72.4774					97.0567	73.039							40.5935	60.0414
11.6783			76.0848	72.3822					97.0558	73.263							40.6572	59.9479
11.7117			75.9079	72.4074					96.9762	73.3092							40.48	59.8993
11.7451			75.9647	72.3221					96.9169	73.6759							40.4957	59.6217
11.7784			75.9372	72.5029					96.9204	73.8418							40.6095	60.085
11.8118			75.8429	72.5696					96.9437	73.9079							40.4652	59.8609
11.8452			75.8072	72.6429					96.952	74.0413							40.6081	59.5799
11.8785			75.686	72.7153					96.9701	74.3518							40.6388	59.9662
11.9119			75.7338	72.8323					96.9361	74.6069							40.5535	59.2734
11.9453			75.7798	72.9171					96.9963	74.5468							40.753	59.7929
11.9786			75.5489	73.2201					97.0497	74.8815							40.7985	60.1197
12.012			75.6903	73.0858					97.098	74.9637							40.719	59.967
12.0454			75.5297	73.1229					97.1074	75.2835							40.63	59.3994
12.0787			75.4466	73.1557					97.1202	75.4087							40.7878	59.9048
12.1121			75.429	73.1314					97.1987	75.5298							40.5477	59.3372
12.1455			75.493	73.0203					97.085	75.7997							40.4938	59.3662
12.1788			75.4713	73.0628					97.0389	75.8055							40.8484	60.3653
12.2122			75.3916	73.1945					97.0819	76.093							40.6717	59.836
12.2456			75.6562	73.0178					97.1156	76.0468							40.4492	58.9505
12.2789			75.5543	73.0584					97.0777	76.1499							40.3408	58.8508
12.3123			75.5877	73.1629					97.0104	76.3064							40.3159	58.8683
12.3457			75.6132	73.2495					96.984	76.4373							40.2277	59.195
12.379			75.6509	73.2237					96.9848	76.727							40.2408	59.0532
12.4124			75.51	73.2548					96.9636	76.6238							40.0996	58.8911
12.4458			75.4425	73.2303					97.0192	76.8668							40.1202	58.8753
12.4791			75.3971	73.3305					96.9156	77.0017							39.9595	58.8945
12.5125			75.1532	73.4303					96.7789	76.9046							39.8862	59.0304
12.5459			75.1305	73.4387					96.8043	77.1483							39.8	59.1641
12.5792			75.0738	73.4249					96.6923	77.3126							39.9778	59.4144
12.6126			75.0636	73.4064					96.7234	77.5838							40.0101	59.8038
12.646			74.9896	73.3649					96.7556	77.8135							40.156	59.8103
12.6793			75.0293	73.3286					96.8712	78.3074							40.1225	59.718
12.7127			74.7885	73.2904					96.6981	78.237
12.7461			74.4136	73.3754					96.7393	78.3508
12.7794			74.2312	73.3996					96.6607	78.3166
12.8128			72.6404	73.6708					96.5859	78.688
12.8462			74.2186	73.5907					96.657	78.9498
12.8795			74.3541	73.4354					96.5755	78.9255
12.9129			74.3542	73.405					96.4288	78.9862
12.9463			74.1236	73.4752					96.4452	79.0904
12.9796			74.0244	73.4499					96.4303	79.3804
13.013			73.8795	73.427					96.4265	79.6065
13.0464			72.4259	73.5972					96.405	79.4107
13.0797			72.4057	73.6243					96.3857	80.0766
13.1131			72.4065	73.6457					96.323	80.0731
13.1465			72.4677	73.6012					96.439	80.5421
13.1798			73.4167	73.5963					96.4115	80.3472
13.2132			73.2817	73.552					96.3449	80.7016
13.2466			71.6937	73.5766					96.3558	80.884
13.2799			72.207	73.6572					96.2077	81.0722
13.3133			71.8948	73.6035					96.4278	81.8737
13.3467			72.0146	73.6655					96.4948	82.2932
13.38			72.6705	73.6201					96.4087	82.248
13.4134			71.5769	73.6846					96.4291	82.4225
13.4468			71.8541	73.8142					96.3897	82.5461
13.4801			72.8563	73.8101					96.469	82.7883
13.5135			72.0159	73.8189					96.4976	82.9535
13.5469			73.2042	73.5611					96.4307	83.2834
13.5802			73.1234	73.5634					96.4576	83.4643
13.6136			71.6677	73.6516					96.5067	83.2878
13.647			71.6189	73.6456					96.5384	82.9629
13.6803			71.4268	73.5871					96.5184	82.84
13.7137			71.383	73.6082					96.4625	82.8152
13.7471			71.3394	73.5718					96.4093	82.7647
13.7804			71.4866	73.5483					96.4074	82.5107
13.8138			71.274	73.5827					96.4185	82.6831
13.8472			71.2383	73.5381					96.4744	82.7518
13.8805			71.0654	73.5897					96.3878	83.1213
13.9139			71.1535	73.553					96.3943	83.3627
13.9473			70.8922	73.6552					96.451	83.2724
13.9806			70.8972	73.6538					96.5046	83.3841
14.014			70.68	73.722					96.4551	83.4658
14.0474			70.5103	73.7071					96.5368	83.3245
14.0807			70.5413	73.7002					96.5335	83.6263
14.1141			70.4091	73.7436					96.5051	83.7381
14.1475			70.3037	73.7692					96.6553	83.8539
14.1808			70.3523	73.8792					96.5569	84.4139
14.2142			69.9125	73.9936					96.6117	84.1159
14.2476			69.8508	74.0237					96.6336	84.6342
14.2809			69.805	74.0528					96.6345	85.324
14.3143			69.7799	74.0474					96.6532	85.8758
14.3477			69.7731	74.1012					96.6345	85.7258
14.381			70.097	74.0877					96.5832	85.7562
14.4144			69.8959	74.0285					96.6001	85.9079
14.4478			70.1549	74.0907					96.554	86.3511
14.4811			70.3061	74.0908					96.5948	86.6229
14.5145			69.9971	74.0795					96.5829	86.5991
14.5479			70.0439	74.1405					96.602	86.8148
14.5812			70.0525	74.0893					96.5618	86.6806
14.6146			69.9828	74.3034					96.5619	86.8797
14.648			69.8621	74.3439					96.6217	86.6437
14.6813			69.678	74.6307					96.4974	88.0299
14.7147			69.5497	74.7202					96.4767	88.3226
14.7481			69.4094	74.3938					96.2659	88.38
14.7814			69.3634	74.7291					96.1124	88.7344
14.8148			69.1866	74.6447					96.2767	89.0646
14.8482			69.1494	74.7312
14.8815			69.0335	74.9602
14.9149			69.0757	75.0891
14.9483			68.8273	74.9849
14.9816			68.8602	75.0394
15.015			68.6828	74.9538
15.0484			68.6143	75.2501
15.0817			68.5039	75.2437
15.1151			68.5198	75.2387
15.1485			68.3803	75.3313
15.1818			68.3195	75.3336
15.2152			68.2467	75.5059
15.2486			67.9889	75.6874
15.2819			68.1975	75.5731
15.3153			67.9735	75.7716
15.3487			68.0075	75.7891
15.382			67.9547	75.7516
15.4154			67.8848	75.7189
15.4488			67.8235	75.7859
15.4821			67.6727	75.8982
15.5155			67.6327	75.9788
15.5489			67.4395	76.0817
15.5822			67.6207	75.9934
15.6156			67.5104	76.0806
15.649			67.3398	76.1094
15.6823			67.3099	76.2434
15.7157			66.7037	76.9707
15.7491			66.128	77.1091
15.7824			66.9286	76.3886
15.8158			65.7092	77.2408
15.8492			65.7232	77.2106
15.8825			65.5765	77.403
15.9159			65.5115	77.4182
15.9493			65.3565	77.4419
15.9826			65.2156	77.5465
16.016			65.2145	77.5377
16.0494			65.2704	77.5415
16.0827			65.2728	77.5385
16.1161			65.268	77.6301
16.1495			65.1125	77.7889
16.1828			64.9622	77.8159
16.2162			64.9213	77.7543
16.2496			64.9486	77.7677
16.2829			64.7904	77.781
16.3163			64.6913	77.8362
16.3497			64.4546	77.8787
16.383			64.3515	77.9087
16.4164			64.3277	77.965
16.4498			64.2459	78.0041
16.4831			64.2684	78.106
16.5165			64.1821	78.1212
16.5499			64.1663	78.1526
16.5832			64.1093	78.1759
16.6166			64.1563	78.2501
16.65			64.2405	78.2211
16.6833			64.3409	78.0809
16.7167			64.2618	78.1063
16.7501			64.1908	78.1087
16.7834			64.1697	78.0878
16.8168			63.8131	78.2367
16.8502			63.5981	78.3707
16.8835			63.3565	78.3677
16.9169			63.2723	78.4293
16.9503			63.0795	78.4877
16.9836			62.8838	78.6326
17.017			62.578	78.6117
17.0504			62.3507	78.65
17.0837			62.2764	78.6397
17.1171			62.1381	78.7084
17.1505			62.4043	78.6656
17.1838			62.4547	78.8069
17.2172			62.3901	78.706
17.2506			62.1446	78.7849
17.2839			61.8103	78.901
17.3173			61.6358	78.9336
17.3507			61.2065	79.0328
17.384			61.0084	79.1004
17.4174			60.786	79.18
17.4508			60.5725	79.1535
17.4841			60.3381	79.2158
17.5175			60.261	79.2347
17.5509			60.0476	79.3034
17.5842			59.6769	79.4143
17.6176			59.235	79.7035
17.651			59.1948	79.7499
17.6843			59.2938	79.8178
17.7177			59.2317	79.8461
17.7511			58.8983	79.9422
17.7844			58.5215	80.158
17.8178			58.4461	80.1915
17.8512			58.3415	80.2998
17.8845			57.8608	80.6306
17.9179			57.6496	80.679
17.9513			57.4598	80.8153
17.9846			57.3528	80.9093
18.018			57.1804	81.0489
18.0514			56.9457	81.1526
18.0847			56.8536	81.2123
18.1181			56.5921	81.39
18.1515			56.4133	81.5421
18.1848			56.1345	81.6792
18.2182			55.6903	81.9152
18.2516			55.5386	81.9917
18.2849			55.3295	82.1703
18.3183			55.016	82.3332
18.3517			54.8803	82.4879
18.385			54.541	82.7103
18.4184			54.1288	83.0921
18.4518			54.6424	82.8583
18.4851			53.9693	83.2741
18.5185			53.6348	83.7723

## Sheet: Fig3a crawl Asymptomatic
time(s)	x0_0(um)	y0_0(um)	x0_1(um)	y0_1(um)	x0_2(um)	y0_2(um)	x1_0(um)	y1_0(um)	x1_1(um)	y1_1(um)	x1_2(um)	y1_2(um)	x1_3(um)	y1_3(um)	x1_4(um)	y1_4(um)	x1_5(um)	y1_5(um)	x1_6(um)	y1_6(um)	x2_0(um)	y2_0(um)	x2_1(um)	y2_1(um)	x2_2(um)	y2_2(um)	x2_3(um)	y2_3(um)	x2_4(um)	y2_4(um)	x3_0(um)	y3_0(um)	x3_1(um)	y3_1(um)	x3_2(um)	y3_2(um)	x3_3(um)	y3_3(um)	x3_4(um)	y3_4(um)	x3_5(um)	y3_5(um)	x3_6(um)	y3_6(um)	x3_7(um)	y3_7(um)	x3_8(um)	y3_8(um)	x3_9(um)
0	106.57	75.4242	34.4903	77.3041	88.1474	61.9674	129.499	104.102	117.573	101.112	48.4444	76.8892	32.5481	74.9405	11.2681	10.9116	108.235	26.7544	155.363	94.7691	23.8618	93.7779	34.9303	89.7086	90.5439	79.7113	90.4595	99.2044	85.4033	92.613	22.5014	15.4568	11.7383	62.258	72.2917	56.0808	27.5317	46.0235	40.0441	47.0479	43.8257	46.4324	17.3625	92.9871	24.2043	90.8834	25.8522	88.6159	50.6848
0.0333667	106.478	75.4745	34.5741	76.3151	88.1467	61.9495	129.607	104.161	118.118	100.288	49.1565	76.9658	32.4384	74.8602	11.6268	10.6393	108.334	26.3243	155.403	94.808	24.0499	93.7437	35.1316	89.5126	90.4606	79.9186	90.5117	98.8692	85.2032	93.4197	21.8807	15.6628	11.6984	62.0403	72.057	55.7934	27.3203	45.9664	40.0645	47.1229	44.0037	46.5133	17.1879	93.0627	24.5023	90.6432	25.8377	88.6358	50.5013
0.0667333	106.353	75.5435	34.5802	76.3218	88.687	61.9074	129.665	104.164	118.199	100.028	49.326	76.9091	32.3234	74.7351	11.9471	10.5081	108.393	26.045	154.974	94.6838	24.3365	93.6931	35.157	89.4978	90.4758	79.9782	90.5475	98.758	85.2844	93.3431	21.7771	15.6413	11.6151	62.0068	71.8406	55.4827	26.8708	46.0406	39.8303	47.2428	44.0192	46.5286	16.7978	93.3279	25.1156	90.1691	25.6024	89.0193	50.3839
0.1001	106.383	75.5311	34.4872	77.3639	88.4863	61.9823	129.126	103.99	118.378	99.8427	49.8053	76.8514	32.2185	74.5844	12.2572	9.95557	108.268	26.3904	154.597	94.5414	24.5743	93.65	35.2287	89.4936	90.4973	80.086	90.4478	98.2648	85.3045	93.2061	21.846	15.652	11.6626	61.6075	71.637	55.2023	26.752	45.9922	39.7483	47.3476	44.0635	46.5281	16.0742	93.6681	25.3344	89.6445	25.7493	89.5682	50.1918
0.133467	106.368	75.5301	34.5414	77.4137	88.4866	62.0013	128.098	103.488	118.832	99.1983	49.8922	76.9295	32.1476	74.4914	12.2686	10.2561	108.155	26.8599	154.23	94.542	24.8183	93.5087	35.3629	89.3906	90.5047	80.2782	90.396	97.9093	85.3295	93.0654	21.7239	15.7668	11.3166	61.6694	71.3455	54.7605	26.5816	45.9776	39.7259	47.3705	43.9951	46.5706	16.2304	93.7253	25.4104	89.4748	25.5062	89.6863	49.886
0.166833	106.087	75.6306	34.52	77.4391	88.541	62.0463	127.519	103.277	118.971	98.5579	50.2106	76.7883	32.1794	74.3513	12.4228	10.1259	108.096	27.2429	154.283	94.5435	25.0065	93.4421	35.3512	89.3471	90.5175	80.2724	90.4813	97.7471	85.417	92.9339	21.713	15.7024	11.2601	61.6044	71.1332	54.6167	26.4167	45.979	39.6131	47.3389	44.0264	46.6272	16.0002	93.8798	25.7406	89.2408	25.3027	89.8726	49.7267
0.2002	106.032	75.6286	34.4636	77.2956	88.7542	61.8664	127.466	103.052	119.057	98.1654	50.4716	76.7127	32.0713	74.3571	12.558	10.023	108.143	27.0203	153.946	94.4705	25.3278	93.4007	35.6051	89.0168	90.5548	80.3458	90.5695	97.7981	85.459	92.8238	21.9411	15.6945	11.1365	61.6362	71.1498	54.5744	26.5408	45.9946	39.5238	47.4379	43.8089	46.3922	15.8045	93.9868	26.0072	88.9014	25.4232	90.1844	49.5177
0.233567	105.964	75.6344	34.5489	77.501	88.7531	62.0526	127.109	102.788	119.156	97.8233	50.6635	76.7012	31.9713	74.184	12.5761	9.68524	108.188	27.1037	153.794	94.3245	25.7627	93.3303	36.0045	88.5501	90.55	80.5163	90.6062	97.7107	85.8332	91.8521	21.3565	15.7191	11.0541	61.4976	71.4729	54.7196	26.5112	45.9442	39.5595	47.5169	43.6172	46.3316	15.8528	93.9894	26.2724	88.5371	25.3537	90.2459	49.5651
0.266933	105.876	75.6293	34.5058	77.3455	88.2638	62.0754	126.751	102.672	119.326	97.3774	50.8474	76.7655	31.8763	74.0596	12.7275	9.51311	108.265	27.0328	153.815	94.2502	25.7635	93.3047	36.2657	88.4723	90.5984	80.5497	90.6987	97.6486	85.7188	91.9192	21.2043	15.8353	11.0049	61.4846	71.3649	54.5879	26.1059	45.6747	39.5117	47.4913	43.1947	46.1671	15.8323	93.9752	26.3288	88.1328	25.3278	90.1275	49.4879
0.3003	105.971	75.6676	34.5848	77.6451	87.9068	62.2458	125.746	102.144	119.023	97.5899	50.9118	76.6378	31.7998	73.8787	12.9983	9.32458	108.312	26.7092	153.767	94.2248	26.0002	93.2114	36.3576	88.1214	90.643	80.6757	90.7339	97.8098	85.7358	91.9492	20.8592	15.9891	10.9835	61.4828	71.1677	54.4802	25.6839	45.3493	39.6166	47.3869	43.8596	46.4551	15.7477	94.0526	26.5272	87.6412	25.2001	90.7601	49.6462
0.333667	105.992	75.5814	34.5308	76.8629	87.5827	62.3705	125.453	101.878	119.126	97.377	50.9218	76.6998	31.651	73.7852	13.1953	9.15849	108.379	26.6888	153.59	94.1393	26.1155	93.3193	36.6345	88.035	90.6244	80.428	90.5419	97.461	85.5211	92.6461	20.6642	16.0951	10.8689	61.3168	71.0815	54.3924	25.6727	45.4134	39.6807	47.342	43.2953	46.277	15.6286	94.1283	26.8566	87.3447	25.2638	91.0254	49.5753
0.367033	105.821	75.5735	34.5715	77.5282	87.6052	62.4149	125.387	101.687	119.092	97.4496	50.7762	76.7995	31.4917	73.5811	13.4023	9.06829	108.345	26.5367	153.231	93.9884	26.0804	93.2521	36.7118	87.9621	90.6403	80.3334	90.5634	97.5044	85.4253	92.8482	20.5504	16.2739	10.9092	61.3657	70.9604	54.3013	25.6007	45.2986	39.9387	47.1742	44.0893	46.6541	15.3839	94.1491	26.9198	87.1961	25.2121	91.0691	49.5633
0.4004	105.74	75.6588	34.5402	77.4765	87.3729	62.4881	125.072	101.404	119.276	97.2555	50.642	76.7547	31.5017	73.4356	13.5781	8.87942	108.473	26.2768	153.111	93.9937	26.3102	93.3282	36.6852	87.9713	90.6247	80.31	90.5357	97.42	85.4078	92.9129	20.5932	16.2297	10.7598	61.1696	70.9357	54.3289	25.5317	45.1913	39.8939	47.2203	44.1131	46.6897	15.2468	94.208	27.0745	86.9746	25.3241	90.6611	49.6256
0.433767	105.784	75.7258	34.5526	77.5381	87.4101	62.4124	124.931	101.372	119.338	97.2387	50.5746	76.7314	31.423	73.0629	13.774	9.00385	108.393	26.4879	153.175	94.0247	26.4974	93.1472	36.3751	88.2922	90.6216	80.3182	90.5449	97.4209	85.4298	93.002	20.5902	16.2787	10.6229	61.055	70.8944	54.466	25.5365	45.1717	39.7367	47.3398	44.0834	46.7071	15.2333	94.1819	27.1747	86.7558	25.6358	90.1521	49.6807
0.467133	105.749	75.6523	34.5844	77.5467	87.2621	62.5608	124.391	101.005	119.273	97.1745	50.5201	76.7275	31.4715	73.0368	13.6462	9.08468	108.237	27.081	153.673	94.2956	26.5843	93.2925	36.3941	88.2165	90.6396	80.659	90.5544	97.4618	85.3167	93.0092	20.5969	16.2828	10.6231	61.1325	70.6366	54.3347	25.6427	45.5466	39.781	47.304	44.0202	46.7069	15.2078	94.1957	27.2604	86.665	25.5825	89.8448	49.6046
0.5005	105.758	75.6426	34.5666	77.5598	87.4508	62.3918	123.725	100.602	119.504	97.0514	50.4148	76.7428	31.4002	72.9651	13.7444	8.98774	108.303	26.5876	153.696	94.3382	26.8289	93.2412	36.3645	88.2367	90.6004	80.4954	90.4743	97.5905	85.4324	92.2053	20.5228	16.2969	10.6256	60.8268	70.5173	54.2924	26.5409	46.0882	40.0585	47.1571	43.6724	46.4869	15.2606	94.1496	27.2169	86.8521	25.494	90.3646	49.687
0.533867	105.701	75.6057	34.5621	77.5597	87.038	62.5931	123.369	100.409	119.515	97.0264	50.4269	76.7301	31.3318	72.84	13.6589	9.03995	108.367	26.3062	153.86	94.4271	26.916	93.2277	36.3607	88.2633	90.5476	80.8913	90.4684	97.5061	85.3162	92.4143	20.6124	16.2715	10.5145	60.6982	70.3397	54.3856	26.4917	46.0526	39.9992	47.1999	43.2631	46.3328	15.2936	94.2427	26.8096	87.424	25.556	90.9948	49.7661
0.567233	105.748	75.6407	34.5719	77.5748	86.8027	62.8281	123.072	100.314	119.376	96.963	50.3676	76.696	31.1806	72.5763	13.6962	9.0543	108.253	26.5717	153.656	94.3412	27.063	93.142	36.4793	88.1994	90.6199	80.6509	90.4559	97.4948	85.2989	92.625	20.5519	16.304	10.4423	60.8636	70.1755	54.2801	26.3506	46.0019	39.9015	47.2832	44.1602	46.7553	15.6915	94.0247	26.7423	87.4493	25.5258	90.9105	49.7157
0.6006	105.724	75.6486	34.5763	77.6709	86.555	62.8647	122.972	100.405	119.406	96.9072	50.3316	76.7369	31.1291	72.4117	13.6226	9.07145	108.291	26.5936	153.026	94.1059	26.9814	93.2365	36.0957	88.525	90.5879	80.8861	90.465	97.4481	85.2601	92.6768	20.588	16.3292	10.4699	60.9302	69.9944	54.6431	26.2241	45.8712	39.4719	47.5063	44.3772	46.9755	15.5809	93.9422	26.8719	87.2254	25.5915	91.1927	49.5595
0.633967	105.712	75.6566	34.6228	77.606	86.4028	62.8246	122.612	100.196	119.359	96.9967	50.6107	76.6867	31.1146	72.3223	13.5166	9.05738	108.292	26.5155	152.972	93.973	26.9802	93.3398	35.9444	88.4925	90.597	81.1499	90.423	97.4335	85.2717	92.7148	20.4701	16.3421	10.3553	60.8318	69.7359	54.83	26.1619	45.8153	39.4871	47.5247	44.6864	46.7741	15.4574	94.3442	27.1364	86.8976	25.5178	91.2	49.423
0.667333	105.588	75.6662	34.6274	77.6061	86.028	62.9831	122.687	100.221	119.467	96.8909	50.7943	76.614	31.0241	72.1474	13.7427	8.98219	108.328	26.2686	152.483	93.8693	27.5365	92.8008	36.0269	88.5433	90.601	81.1592	90.5033	97.4263	85.3715	92.7671	20.0048	16.345	10.5094	60.8798	69.6534	54.7502	26.0817	45.7284	39.698	47.5688	44.6912	46.8242	15.5185	94.474	27.3234	86.6864	25.2364	91.6702	49.4025
0.7007	105.538	75.7004	34.5423	77.5366	85.9065	62.9537	122.434	100.029	119.354	97.1193	50.7231	76.6265	30.9955	71.9679	13.9224	8.77309	108.324	26.3896	151.992	93.4835	28.1811	92.7735	35.7953	88.6067	90.6176	81.3862	90.5179	97.4717	85.4201	92.6415	19.4856	16.2856	10.5671	60.9403	69.5985	54.7573	25.6663	45.3935	39.4024	47.6972	45.0399	47.1032	15.4055	94.5368	27.2528	86.7129	25.2107	91.6596	49.3654
0.734067	105.564	75.6677	34.554	77.5646	85.9415	62.8641	122.481	100.136	119.361	97.0354	50.6588	76.7546	31.0159	72.0046	13.9609	8.78784	108.113	26.9985	151.773	93.3256	28.455	92.7648	35.8353	88.7454	90.6311	81.468	90.5254	97.2824	85.5347	92.3605	19.3064	16.2367	10.4866	60.8877	69.549	54.6437	25.2229	44.9626	39.6589	47.7234	45.4058	47.3927	15.3758	94.6201	27.6043	86.3501	25.116	91.3634	49.4466
0.767433	105.623	75.6681	34.5763	77.6072	85.8207	62.8545	122.559	100.067	119.389	97.1021	51.1268	76.5351	31.1467	71.7752	14.0567	8.74646	107.977	27.802	151.287	93.0645	28.5972	92.6361	35.7672	88.7516	90.6173	81.568	90.5772	97.6765	85.6153	92.2948	18.769	15.9857	10.4184	60.84	69.3384	54.5911	25.1987	44.8356	39.0686	48.0079	46.1157	47.7555	15.4256	94.7258	27.8283	86.1349	24.9531	91.7271	49.4293
0.8008	105.634	75.7019	34.5915	77.6521	85.6232	63.0556	122.281	99.9537	119.32	97.102	51.5311	76.3376	31.1187	71.6148	14.4534	8.50359	108.019	27.611	150.945	92.8208	28.6153	92.5237	35.6831	88.7611	90.6385	81.6762	90.4998	97.6737	85.6143	92.3471	18.2889	15.6917	10.441	61.0212	69.3208	54.7674	25.095	44.7352	39.2021	47.9369	46.4167	47.8198	15.4974	94.9218	27.8233	86.0389	24.8922	92.4446	49.4956
0.834167	105.633	75.6886	34.5427	77.6629	85.7214	63.0374	122.17	99.8777	119.358	97.0616	51.8884	76.2587	31.2368	71.549	14.7481	8.22289	108.042	27.3514	150.899	92.7029	28.7155	92.4688	35.6965	89.0424	90.6547	81.7977	90.614	97.2092	85.5897	92.3993	17.9607	15.3087	10.3674	60.8716	69.4007	54.9112	24.5632	44.1577	39.1819	48.0682	47.2336	48.1473	15.3554	95.0903	27.9585	85.8586	24.947	92.4278	49.2282
0.867533	105.539	75.7192	34.5679	77.7376	85.4631	63.2241	122.289	99.9589	119.403	96.9906	52.1076	76.1762	31.3089	71.5156	15.1058	7.91723	107.987	27.3461	150.76	92.7395	29.077	92.0703	35.6713	88.939	90.6438	81.5211	90.5161	97.6354	85.6415	92.3216	17.8169	15.1927	10.3849	60.8203	69.3342	54.7972	24.5599	43.905	39.0982	47.9778	47.5736	48.3022	15.4729	95.2134	28.1394	85.5879	25.1013	92.3385	48.8874
0.9009	105.64	75.7473	34.5957	77.7207	85.3221	63.2124	122.02	99.8782	119.248	97.0289	52.4623	76.1234	31.3943	71.5058	15.1918	7.91844	108.045	27.3482	150.58	92.5379	29.0762	92.1616	35.6489	88.9388	90.6026	81.6655	90.6139	97.6053	85.6077	92.3818	17.3888	14.9751	10.4082	60.7879	69.3066	54.7224	24.3763	43.3522	39.1424	47.982	48.3465	48.5791	15.6034	95.296	28.0875	85.7276	25.0316	92.4129	48.8071
0.934267	105.568	75.7586	34.5768	77.7153	85.2423	63.0547	122.145	99.9312	119.279	97.1641	52.9755	75.8859	31.495	71.5015	15.1405	7.91634	107.887	27.8208	150.277	92.4552	29.2149	92.0633	36.1077	88.2862	90.6243	81.8055	90.5982	97.5739	85.6157	92.3279	16.8412	14.5632	10.3479	60.7671	69.3504	54.6747	24.4024	42.6583	39.1957	48.0504	48.353	48.626	15.4994	95.307	27.2479	86.454	24.7538	92.5976	48.7911
0.967633	105.438	75.7743	34.6317	77.8595	85.2035	63.1479	122.325	100.036	119.335	97.0165	53.3138	75.8522	31.5431	71.4004	14.9484	7.98349	107.881	28.3602	150.135	92.4548	28.7062	92.5307	36.6093	87.7789	90.6844	81.9325	90.5258	97.338	85.6289	92.3708	16.7409	14.4972	10.2842	60.7665	69.1993	54.7097	24.13	41.9302	38.9027	48.1184	48.5396	48.6539	15.5632	95.4589	27.4539	86.3441	24.7169	92.5878	48.7738
1.001	105.445	75.7872	34.6422	77.8215	85.178	63.1478	122.529	99.944	119.3	97.2134	53.5615	75.6637	31.6336	71.4039	15.0749	7.91968	107.831	28.4704	149.669	92.3202	28.7404	92.4441	37.2625	87.1965	90.664	82.0981	90.4262	97.2786	85.6113	92.378	16.7654	14.3596	10.3265	60.7322	68.9483	54.5412	23.9587	41.9069	38.871	48.1607	48.7112	48.7158	15.7501	95.5448	27.8058	86.0413	24.8089	92.0902	48.7606
1.03437	105.454	75.7722	34.6532	77.798	85.116	63.1405	122.381	100.021	119.37	97.1017	53.9442	75.5546	31.7082	71.3427	15.2055	7.796	107.726	28.7896	149.841	92.2217	28.9334	92.3281	37.5055	87.0177	90.6508	82.0197	90.4754	97.3481	85.5858	92.5279	16.5991	13.9642	10.2058	60.7754	68.9518	54.3801	24.2982	42.7541	38.8553	48.1554	48.8254	48.7323	15.6816	95.5714	27.9917	85.7058	24.92	91.2974	48.798
1.06773	105.31	75.809	34.479	77.3445	84.8709	63.1979	122.426	100.088	119.352	97.2029	53.7454	75.5615	31.8285	71.2899	15.4445	7.53679	107.712	29.0523	149.616	92.0362	29.1243	92.1338	37.5074	87.1329	90.6418	82.0706	90.4354	97.2556	85.5862	92.5766	16.3315	13.7066	10.1362	60.6658	69.0969	54.3538	24.3248	42.6888	38.8349	48.1543	49.0845	48.7169	15.6596	95.5429	28.3308	85.5099	25.0757	90.8437	48.6901
1.1011	105.271	75.7245	34.3951	77.3241	84.9268	63.1452	122.497	100.121	119.317	97.148	54.3906	75.3648	31.9198	71.2869	15.4398	7.584	107.533	29.6421	149.517	91.9153	28.9928	92.336	37.4924	87.1569	90.6687	82.2101	90.346	97.2927	85.3699	93.2013	16.2896	13.5527	9.94809	60.5739	69.2806	54.2922	24.3566	42.8374	38.7649	48.2253	49.7021	48.7865	15.2569	95.3065	28.6762	85.3816	25.0403	90.9371	48.6277
1.13447	105.226	75.7529	34.3894	77.1479	84.784	63.231	122.463	100.157	119.353	97.0774	54.5984	75.2953	31.8954	71.2264	15.4648	7.59501	107.463	30.2523	149.189	91.7223	29.1238	92.1215	37.5462	87.0265	90.6803	82.6213	90.3543	97.3306	85.3551	93.2156	16.1315	13.1709	9.85692	60.5232	69.2611	54.0852	24.4503	43.1007	38.7746	48.236	50.2944	48.6047	15.2443	95.1944	28.504	85.4001	25.1741	90.636	48.5926
1.16783	105.272	75.77	34.3482	77.0705	84.5027	63.5518	122.216	99.9134	119.404	97.0749	54.7361	75.2756	31.9327	71.2334	15.4816	7.56092	107.401	30.5685	149.338	91.8186	29.1155	92.1986	37.7223	86.9966	90.6797	82.6298	90.362	97.3093	85.3366	93.35	16.0924	13.0404	9.68218	60.3942	68.6731	53.2784	24.9494	43.9641	38.5383	48.195	51.3004	48.4385	15.2077	95.1103	27.8497	85.9499	25.2013	90.2419	48.5169
1.2012	105.197	75.8118	34.464	77.294	84.4786	63.2149	122.286	99.9505	119.462	97.0538	54.7765	75.3641	31.889	71.2293	15.7055	7.34544	107.298	30.7773	149.179	91.669	29.2592	92.1268	37.638	87.0343	90.7215	82.9035	90.3188	97.1507	85.3767	93.1274	16.1081	12.8331	9.44418	60.0292	68.8491	53.2484	24.9279	44.0119	38.3507	48.2808	52.2094	48.2538	15.1484	94.9944	27.9095	85.9496	25.127	90.1828	48.6202
1.23457	105.243	75.7705	34.4181	77.3862	84.4657	63.1434	122.335	100.011	119.571	96.9989	55.1045	75.1783	32.0262	71.1868	15.9379	7.17516	107.282	30.6969	149.015	91.5392	28.3996	92.4731	37.8891	86.9154	90.7011	82.9282	90.3272	97.1789	85.5222	92.7579	16.1118	12.3909	9.34835	59.8308	69.0077	53.1266	24.8909	43.9672	38.1189	48.4351	52.8325	48.0571	15.2227	95.0733	27.6799	86.2261	25.1966	90.5715	48.6115
1.26793	105.201	75.8042	34.4163	77.2362	84.3578	63.2366	122.319	100.001	119.604	96.9869	55.1757	75.2055	32.1403	71.2675	15.997	7.12008	107.281	30.7182	149.045	91.4649	28.0722	92.5949	37.6172	87.0862	90.6611	82.5294	90.2996	97.0557	85.6661	92.5618	16.0149	12.1349	9.18554	59.8246	69.526	53.4818	24.2581	43.292	38.0442	48.2705	53.1569	48.0135	15.1885	94.9943	27.541	86.2993	25.1588	90.5816	48.5785
1.3013	105.007	75.75	34.4171	77.4156	84.0581	63.2329	122.818	100.239	119.567	96.9108	55.2603	74.9854	32.0794	71.2458	16.0471	7.04565	107.259	31.0109	148.845	91.3917	27.6397	92.644	37.718	87.0593	90.7347	82.9526	90.3393	97.0542	85.7195	92.5663	15.9471	12.0142	9.05473	59.661	69.4728	53.6021	23.8691	42.6713	37.9332	48.3647	53.4327	47.8138	15.0906	94.7266	27.8203	86.0143	25.1324	90.9082	48.5527
1.33467	104.733	75.746	34.4386	77.311	84.3165	63.2283	123.851	100.729	119.612	96.8836	55.3044	75.0083	32.2086	71.2403	16.0837	6.93314	107.214	31.1781	148.748	91.2944	27.3314	92.7058	37.6316	87.0979	90.7057	83.0896	90.3825	97.0391	85.8727	92.0837	15.9959	11.8153	9.04026	59.5956	69.3196	53.5587	23.726	42.5387	37.8082	48.2724	53.4115	47.8254	15.0357	94.56	28.1168	85.7022	25.0869	90.9492	48.5886
1.36803	104.711	75.7185	34.4096	77.3575	84.0537	63.2726	123.789	100.753	119.612	96.8352	55.5058	75.0005	32.1992	71.1754	16.2125	6.80614	107.12	31.6356	148.602	91.3476	27.1763	92.7836	37.7214	86.9757	90.7117	83.2989	90.3194	96.8012	85.8655	91.8056	16.0866	11.7483	9.09283	59.71	69.4557	53.6117	23.5854	42.377	37.5423	48.2209	53.3743	47.9078	15.0072	94.3447	27.864	86.0188	25.1247	90.9704	48.584
1.4014	104.63	75.7725	34.4076	77.2918	83.781	63.5397	123.573	100.586	119.539	96.8672	55.2734	75.0793	32.344	71.23	16.4731	6.42977	107.109	31.6663	148.673	91.386	27.0694	92.7646	37.7675	86.9802	90.6838	83.3633	90.4211	96.8776	86.0607	91.6633	16.1537	11.6983	9.04403	59.6054	69.1509	53.4773	23.4669	42.3895	37.5357	48.3543	53.2549	47.9799	15.0529	94.509	27.5834	86.3585	25.0936	90.8611	48.5062
1.43477	104.412	75.6097	34.4094	77.2669	83.7457	63.3371	124.182	100.837	119.629	96.773	55.2351	75.063	32.5695	71.2166	16.4476	6.53299	107.024	32.0105	148.704	91.2475	26.9213	92.8257	37.9986	86.8421	90.6782	83.5023	90.3785	96.8132	86.136	91.5654	16.2532	11.6089	9.12008	59.7471	68.8997	53.3423	23.4718	42.4494	37.4508	48.4209	53.0907	47.979	15.1146	94.1638	27.7654	86.2087	25.0919	90.673	48.3419
1.46813	104.325	75.4397	34.4197	77.2992	83.7153	63.1922	124.332	100.845	119.512	96.6017	55.6308	74.9345	32.6686	71.1705	16.4789	6.50062	106.868	32.4393	148.702	91.1993	27.0388	92.8322	38.1828	86.7415	90.6896	83.8289	90.3072	96.7702	86.1854	91.3544	16.2515	11.6742	9.11333	59.6844	68.6951	53.2558	23.4982	42.4032	37.3917	48.3762	52.8994	48.0753	15.1286	93.5628	27.7947	86.0399	25.0678	90.8812	48.3542
1.5015	104.29	75.3644	34.4192	77.2574	83.8318	63.2046	123.774	100.555	119.593	96.4751	56.2356	74.5698	32.7367	71.1143	16.4899	6.4288	106.748	32.9215	148.633	91.1225	26.7592	93.0164	38.1427	86.8121	90.6893	83.8071	90.2672	96.5161	86.3418	91.1951	16.3096	11.4936	9.05749	59.6576	68.4132	53.2517	23.4373	42.2389	37.3798	48.3452	53.2272	47.9262	15.1477	93.4252	27.919	85.9021	24.9763	90.9991	48.4524
1.53487	104.258	75.2573	34.5661	77.5524	83.8012	63.3803	123.148	100.209	119.595	96.2361	56.1788	74.4825	32.864	71.1277	16.4481	6.55131	106.402	33.428	148.624	90.931	26.636	93.0551	38.1958	86.7651	90.7018	83.6921	90.1935	96.6898	86.4877	91.1636	16.4202	11.5218	9.02284	59.6944	68.2305	53.3984	23.2591	42.1121	37.2091	48.2296	53.1464	48.0063	15.2644	93.3937	28.1252	85.6876	24.8325	91.2923	48.4817
1.56823	104.169	75.2494	34.5812	77.6252	83.8141	63.2837	122.698	100.027	119.412	96.3131	56.0318	74.6075	32.9585	71.1017	16.3052	6.68696	106.349	33.3755	148.585	90.959	26.5794	93.0584	38.1209	86.8001	90.6933	84.2153	90.0387	96.2851	86.5345	91.1065	16.4047	11.4252	9.09125	59.7013	68.124	53.4441	22.9105	41.7196	37.22	48.3345	53.2719	48.0447	15.6942	92.8931	28.4726	85.4387	24.7865	91.3409	48.4997
1.6016	104.162	75.1967	34.7451	77.7555	83.6685	63.293	122.986	100.033	119.377	96.1646	55.919	74.7265	33.0908	71.0055	16.34	6.74042	106.301	33.8461	148.576	90.7415	26.5543	93.083	38.3204	86.6779	90.7239	84.1887	90.0271	96.4042	86.6002	91.0144	16.3718	11.2421	9.04719	59.7269	68.338	53.413	22.9969	41.7169	37.1822	48.1933	53.4792	48.042	16.0149	92.4777	28.6122	85.3115	24.7659	91.3132	48.5318
1.63497	104.125	75.0302	34.7196	77.803	83.8	63.4582	123.533	100.381	119.49	95.9913	55.892	74.7248	33.0598	71.0972	16.4107	6.63778	106.011	33.797	148.287	90.6372	26.4573	93.0614	38.2167	86.7054	90.6912	84.1414	89.9177	96.2575	86.3373	91.4026	16.3084	10.9115	8.98248	59.6993	68.3219	53.503	22.8105	41.4407	36.9206	48.1699	53.0018	48.0405	16.2726	92.3392	28.8149	85.2723	24.8755	90.7928	48.4436
1.66833	104.063	74.9642	34.7556	77.8485	84.0299	63.5333	123.879	100.779	119.436	95.9637	55.6336	74.8828	33.1501	71.1046	16.3471	6.6859	105.849	34.087	148.145	90.6287	26.3605	93.098	38.3054	86.6594	90.6397	84.5763	89.8685	96.2677	86.1001	91.5416	16.3506	10.7426	9.17939	59.8792	68.3741	53.8833	22.8071	41.5724	36.6864	48.07	53.0329	47.9504	16.7597	92.0118	28.9135	85.2795	24.9554	90.5776	48.4523
1.7017	104.081	75.0073	34.8523	77.9618	84.0722	63.6239	123.655	100.617	119.448	95.9618	55.334	74.9399	33.3234	71.1011	16.4657	6.60828	105.881	34.3941	148.284	90.6024	26.4977	93.0383	38.3391	86.6256	90.6922	84.7303	89.8804	96.2302	86.3419	91.3025	16.3788	10.8406	9.49639	60.1216	68.4106	53.8074	22.6348	41.4281	36.5298	48.0936	53.2172	48.0178	16.6833	92.3858	29.132	85.1849	24.8592	90.2316	48.4733
1.73507	103.837	74.5737	34.8729	77.9333	84.0848	63.8563	123.274	100.367	119.385	96.031	55.434	74.8455	33.305	71.0982	16.3577	6.76037	105.844	34.272	148.355	90.5167	26.4009	92.9643	38.1575	86.7248	90.6175	84.6401	89.8033	96.2402	86.3773	91.3097	16.3369	10.7826	9.84432	60.4001	68.1873	53.6078	22.5885	41.4077	36.5061	48.0912	53.2761	48.0188	16.951	92.2456	29.3144	85.1511	24.8936	90.0258	48.5162
1.76843	103.81	74.5526	35.0232	78.0948	83.9696	64.0518	122.951	100.251	119.421	95.9088	55.8462	74.7693	33.4465	71.1394	16.4019	6.63165	105.796	34.3784	148.415	90.6026	26.3608	92.9888	38.2021	86.6775	90.5943	84.7241	89.737	96.2239	86.2745	91.4023	16.3473	10.7527	10.6033	60.9844	68.0403	53.5055	22.5088	41.3312	36.4134	48.008	53.4229	47.9473	17.2366	92.2372	29.4958	85.0728	24.9213	89.8866	48.4355
1.8018	103.782	74.5022	35.0158	78.0753	83.6848	64.1837	122.875	100.288	119.327	95.9472	56.0519	74.698	33.5725	71.1033	16.4196	6.57958	105.797	34.3822	148.418	90.6098	26.2824	93.021	38.2162	86.6962	90.5862	84.7106	89.8187	96.2572	86.4702	91.1861	16.3434	10.6219	11.4387	61.4403	68.0332	53.2976	22.2896	40.9107	36.2976	47.9398	53.6405	47.8051	17.2131	92.2485	29.5681	85.183	24.8291	89.7645	48.4459
1.83517	103.634	74.2977	35.0211	78.2397	83.7169	64.3678	122.809	100.287	119.32	95.9474	56.1153	74.6608	33.522	71.0964	16.3534	6.58097	105.592	34.6356	148.479	90.6314	26.3409	93.0408	38.2102	86.6964	90.6243	84.5182	89.9566	96.2898	86.4159	91.2322	16.3407	10.523	12.1114	61.6993	67.5806	52.6213	22.1631	40.45	36.14	47.9075	53.6023	47.7979	17.4582	92.2691	29.7215	85.1544	24.8756	89.8846	48.5523
1.86853	103.595	74.2178	34.9941	78.3037	83.7968	64.5426	122.487	100.065	119.366	95.9607	56.1175	74.6602	33.645	71.1589	16.6211	6.59613	105.54	34.7395	148.494	90.6704	26.295	93.0128	38.2452	86.6781	90.6194	84.6393	89.9341	96.2445	86.5538	91.2241	16.1954	10.5119	12.6319	61.888	67.5006	52.4795	22.0257	40.5163	36.2722	47.8954	53.5336	47.8372	17.6641	92.1942	30.2014	85.1923	24.9195	90.1252	48.9918
1.9019	103.501	74.0419	35.1529	78.3751	84.1051	64.6784	122.608	100.145	119.369	96.1728	56.2235	74.671	33.6802	71.23	16.4957	6.52993	105.541	35.2757	148.491	90.7289	26.3134	93.0158	38.1443	86.7446	90.6046	84.8112	89.9298	96.1711	86.6795	91.0056	16.1422	10.3908	12.5955	61.8424	67.5254	52.5227	21.8888	40.43	36.3497	47.8192	53.4811	47.9462	17.9099	92.1077	30.2934	85.1438	24.9251	90.2247	48.9504
1.93527	103.438	74.0418	35.0574	78.4029	84.1615	64.6218	122.716	100.137	119.464	96.299	56.0937	74.7216	33.7442	71.2321	16.2859	6.58322	105.263	35.2792	148.48	90.7032	26.3536	92.9234	38.2418	86.6696	90.5868	85.634	89.7781	96.302	86.7185	91.0325	16.1724	10.2543	12.7025	61.7819	67.5143	52.3905	21.8843	40.3956	36.1802	47.7324	53.2003	48.0388	18.1755	92.1518	30.7706	85.0052	24.9422	90.6642	48.6888
1.96863	103.367	73.8885	35.0778	78.4313	84.1923	64.9508	122.728	100.219	119.587	96.5692	56.3891	74.5321	33.9561	71.2689	16.5299	6.52378	105.203	35.3666	148.653	90.886	27.4327	92.8836	38.207	86.6951	90.3657	86.2502	89.7139	96.3067	86.7659	90.8351	16.3281	10.1511	12.9516	61.974	67.3254	52.2103	21.8706	40.3598	35.8138	47.7177	53.2314	47.9683	18.4204	92.1528	31.1174	84.9956	24.929	90.6933	48.4142
2.002	103.322	73.7787	35.0842	78.3633	84.3656	65.3364	122.57	100.207	119.601	96.8353	57.0046	74.2146	34.4932	71.4328	16.307	6.65453	104.859	35.7216	148.624	91.0933	28.1718	92.7858	38.4511	86.5599	90.4967	86.0822	89.5317	96.2074	87.0049	90.5176	16.3367	10.214	13.5822	62.2493	67.3942	52.0576	21.8451	40.3959	35.6609	47.6444	53.2663	48.0113	18.7182	92.2011	31.2314	84.9856	24.8864	90.8434	48.3312
2.03537	103.312	73.7814	35.1251	78.531	84.4067	65.4616	122.459	100.234	119.813	96.6855	57.0483	74.1357	34.6144	71.4919	16.1116	6.86337	105.049	35.6824	148.575	91.4036	28.5983	92.555	38.3591	86.6434	90.2548	86.4892	89.4786	96.1899	86.8837	90.7977	16.4853	9.98101	13.8214	62.2958	67.3791	51.9671	21.8642	40.2033	35.6429	47.6475	53.035	48.0123	19.0141	92.1279	31.3605	85.0144	24.8303	90.1543	48.4372
2.06873	103.205	73.735	35.1089	78.4816	84.409	65.6032	122.912	100.437	119.848	96.4419	57.1752	74.1782	34.8978	71.4783	15.8843	6.86297	105.149	35.7766	148.623	91.4349	28.2927	92.6621	38.4855	86.4829	90.1954	86.7083	89.2997	96.0747	86.7727	90.9258	16.6805	9.9007	14.053	62.2252	67.3281	51.8915	21.8078	40.162	35.4368	47.748	53.0713	48.0777	19.0983	91.9678	31.7187	84.9313	24.695	90.0284	48.4457
2.1021	103.14	73.5436	35.0369	78.4399	84.4568	65.7591	123.454	100.566	119.997	96.2321	56.9956	74.2033	34.8084	71.5175	15.9796	6.95443	105.028	35.8563	148.608	91.5953	27.9709	92.6778	38.6259	86.3528	90.2353	86.2755	89.0665	95.8476	86.8904	90.7637	16.8063	9.83223	14.0671	62.1648	67.4151	51.8368	21.7405	40.1208	35.4218	47.6292	53.1552	48.0114	19.4739	91.9962	31.8372	84.8531	24.722	89.8609	48.499
2.13547	103.152	73.3882	35.0701	78.3765	84.5126	65.9056	122.862	100.25	119.819	96.1369	57.4434	74.0433	35.1188	71.6353	15.9043	6.9781	105.05	35.8483	148.6	91.6413	27.5429	92.841	38.6632	86.3109	90.216	86.2224	88.8557	95.763	87.0963	90.4713	17.0032	9.75853	14.2521	62.1728	67.7252	51.6689	21.7159	40.2307	35.3654	47.5965	53.3528	47.8643	19.7129	92.023	31.8185	84.9586	24.7802	89.8412	48.5357
2.16883	103.101	73.3605	35.1037	78.3721	84.6836	66.2995	122.647	100.246	119.792	96.1278	57.349	74.0741	35.1752	71.6148	15.2916	7.19026	104.964	36.0498	148.496	91.6624	27.2344	92.8398	38.7011	86.2675	90.0547	86.6204	88.8583	95.7601	87.2632	90.1615	17.2355	9.72263	14.1858	62.1208	67.812	51.5678	21.8007	40.3157	35.1676	47.5135	53.4925	47.7034	20.2649	91.9501	31.9937	85.0146	24.8074	89.6309	48.5288
2.2022	102.936	73.3419	35.132	78.5781	84.8545	66.3938	122.333	100.074	119.849	96.0783	57.4741	74.0026	35.2956	71.5839	15.533	7.37659	104.896	36.052	148.656	91.863	27.0748	92.8312	39.0788	85.9998	89.9565	86.6156	88.7406	95.7247	87.346	90.172	17.2356	9.84979	14.3087	62.0102	67.8014	51.3564	21.9308	40.7608	35.0546	47.4675	53.6992	47.5466	20.7206	92.0177	31.9912	84.9723	24.7722	89.5272	48.5217
2.23557	102.854	72.9116	35.2334	78.6372	84.8439	66.4902	122.183	99.6123	119.684	96.5648	57.5651	73.9589	35.3419	71.5367	15.521	7.35201	104.743	36.0936	148.567	92.0151	27.2204	92.827	39.088	85.9722	89.9113	86.8673	88.6839	95.7159	87.4067	90.0915	17.4266	9.87059	14.2666	61.9132	67.9888	51.1789	21.9241	40.7485	34.7921	47.2647	53.8213	47.4289	21.1188	92.0007	32.0434	85.0508	24.9621	89.4215	48.5598
2.26893	102.864	72.8025	35.1719	78.476	84.8856	66.7479	121.747	99.5394	119.572	96.9023	57.8525	73.8224	35.1898	71.6169	15.5052	7.39107	104.519	36.6266	148.608	92.088	27.5182	92.8085	39.1544	85.9721	89.9862	86.7275	88.3087	95.6281	87.41	90.0674	17.4262	9.78509	14.1438	61.9419	68.2376	51.0758	21.9365	40.8303	34.708	47.2318	53.9226	47.3765	20.9876	92.0383	32.3387	85.1787	25.1857	89.1652	48.8053
2.3023	102.729	72.8657	35.1814	78.5645	84.959	66.989	121.783	99.6543	119.614	96.8331	57.8919	73.8112	34.8624	71.5559	15.5029	7.30218	104.261	36.9983	148.526	92.2508	28.1023	92.7384	39.139	85.9512	90.0676	86.7278	88.1824	95.6153	87.406	90.0617	17.3019	9.69015	14.124	61.8693	68.3778	50.8357	21.9774	40.8752	34.519	47.1065	54.3497	47.1226	21.0445	91.9757	32.8168	85.213	25.2459	89.0067	49.0198
2.33567	102.723	72.8233	35.3486	78.8447	85.055	67.1291	122.138	99.5929	119.588	96.7177	57.9925	73.7343	34.6217	71.455	15.5067	7.23759	104.25	36.7998	148.454	92.3779	28.0679	92.7519	39.117	85.9519	89.9701	87.0103	88.2113	95.636	87.3564	90.1529	17.6507	9.60845	14.1041	61.9331	68.9126	50.81	22.0198	40.8912	34.3006	46.9705	54.6001	46.816	21.4841	91.9792	33.1131	85.3823	25.3633	88.7131	49.2563
2.36903	102.659	72.7532	35.2162	78.7503	85.1247	67.2946	122.678	100.062	119.686	96.4101	58.2223	73.6297	33.7066	71.1335	15.5389	7.14543	104.013	37.0996	148.439	92.5152	28.1761	92.6966	39.2326	85.8888	89.9641	87.1995	88.0551	95.5693	87.196	90.2988	17.8869	9.63846	14.2407	61.8297	69.1593	50.8589	22.1232	41.0878	34.245	46.8968	54.957	46.3558	21.6806	91.8989	33.3417	85.4842	25.5882	88.5158	49.4978
2.4024	102.649	72.8604	35.3082	78.8375	85.0737	67.1633	122.859	100.334	119.758	96.2621	58.0936	73.6522	33.4378	70.9889	15.6314	6.99833	103.959	37.1764	148.301	92.7876	28.1135	92.7027	39.2359	85.8234	89.8461	87.4866	87.9766	95.6097	87.0858	90.4235	17.9371	9.74154	14.3172	61.8692	69.0807	51.0112	22.2291	41.3283	34.0881	46.7796	55.1921	45.8757	22.2465	91.8597	33.5815	85.5704	25.3295	88.7443	49.6193
2.43577	102.623	72.5272	35.312	78.7527	85.4022	67.5782	122.86	100.403	119.749	96.124	58.2302	73.6059	33.0289	70.9445	15.7417	6.85323	103.634	37.4624	148.354	92.8077	27.9138	92.7495	39.3188	85.7642	89.9051	87.4742	87.9946	95.5924	87.1875	90.3232	17.9024	9.70724	14.1875	61.9305	69.2628	50.7284	22.302	41.2728	33.9934	46.7345	55.2565	45.5796	22.426	91.7452	33.9701	85.726	25.0046	89.1857	49.7112
2.46913	102.679	72.5214	35.2706	78.8269	85.5062	67.8755	122.348	100.217	119.72	96.0376	58.5011	73.4779	32.6531	70.7912	15.8349	6.84187	103.573	37.7057	148.291	92.9074	27.339	92.8464	39.3524	85.9154	89.746	87.7359	87.9727	95.6332	87.4364	89.9443	18.004	9.77768	14.3046	61.8191	69.196	50.8379	22.2237	41.2805	34.0752	46.7186	55.1501	45.2104	21.891	91.8136	34.5892	85.7466	24.9049	89.4262	49.7884
2.5025	102.421	72.1636	35.3841	78.8146	85.6953	67.9719	122.475	99.9684	119.551	96.2256	58.5634	73.4775	32.8446	70.7893	15.7904	6.87458	103.468	37.8045	148.148	93.2358	27.3864	92.7692	39.2578	85.8151	89.8194	87.7353	87.9435	95.5762	87.4975	89.9231	18.0878	9.64008	14.3773	61.7809	69.3225	50.777	22.3889	41.4452	34.1421	46.8946	55.221	44.881	21.9997	91.8522	34.9915	85.8995	25.0238	89.2985	49.9552
2.53587	102.349	72.1224	35.3977	78.8477	85.819	68.3015	122.421	100.041	119.311	96.3884	58.4795	73.497	32.5007	70.7487	15.9093	6.66108	103.181	37.9911	148.014	93.48	27.1307	92.8965	39.3243	85.7491	89.8302	87.681	87.4974	95.6411	87.5497	89.7802	18.2549	9.46703	14.4561	61.6445	69.315	50.8741	22.2972	41.394	33.8611	46.6147	55.5508	44.4209	22.2071	91.7321	35.3303	85.936	25.3717	88.7809	50.0893
2.56923	102.312	72.049	35.3963	78.8236	85.9377	68.5783	122.294	100.246	119.27	96.3555	58.2794	73.5345	31.8564	70.5697	15.9605	6.59404	103.172	38.1488	147.826	93.7359	27.3872	92.8064	39.2886	85.8282	89.796	87.8586	87.4523	95.6189	87.7783	89.5612	18.0024	9.23788	14.6178	61.3387	69.2812	50.8055	22.3353	41.3136	33.7776	46.4892	55.7215	44.2613	22.6662	91.6947	35.8372	86.0916	25.6173	88.5565	50.4447
2.6026	102.226	71.8499	35.354	78.7953	85.9806	68.7311	121.832	99.9613	119.361	96.2214	58.5698	73.4952	31.5174	70.4441	16.1583	6.44385	103.01	38.2506	147.861	94.0681	27.8599	92.8343	39.3698	85.7255	89.723	88.0241	87.4131	95.559	87.8004	89.5008	18.1068	9.17501	14.6264	61.1372	68.5274	51.0318	22.2275	41.2659	33.8781	46.4225	55.806	44.1559	22.8577	91.6905	36.2475	86.2653	25.8585	88.2745	50.7766
2.63597	102.166	71.7101	35.2602	78.8151	85.9525	68.6927	121.904	99.9262	119.516	96.0738	58.5885	73.4872	31.2306	70.3775	16.3231	6.22101	102.849	38.8061	147.639	94.3107	28.4464	92.6939	39.0997	85.7122	89.7208	87.9639	87.8164	95.5306	87.5591	89.5909	18.1213	9.11197	14.5755	61.1278	68.7039	51.0748	22.2931	41.2816	34.1062	46.631	55.9733	44.0227	22.9573	91.6299	36.2101	86.3256	25.7431	88.5472	51.0606
2.66933	102.132	71.7884	35.2197	78.772	86.0523	69.0116	121.322	99.8427	119.636	96.077	58.6866	73.455	30.9995	70.4216	16.3636	6.16198	102.747	39.0109	147.537	94.6394	27.9812	92.7262	38.9339	85.7975	89.6335	88.3425	87.8701	95.5735	87.7832	89.3111	18.0406	8.98871	14.4814	61.4395	68.2993	51.1741	22.342	41.1626	34.0531	46.5894	56.0545	44.0185	23.3097	91.5331	36.4606	86.3928	25.502	88.8137	51.4823
2.7027	101.918	71.5269	35.2258	78.806	86.1111	69.1659	120.997	99.5499	119.599	96.0862	58.4577	73.5178	30.9493	70.4268	16.3694	6.20049	102.805	39.0002	147.294	94.9838	27.8246	92.7853	38.9908	85.7609	89.5464	88.8551	87.6977	95.5111	87.8176	89.2384	18.064	9.00996	14.584	61.4474	68.5256	51.1244	22.2515	41.0113	33.8058	46.5849	55.8983	44.2177	23.557	91.6229	36.7282	86.359	25.4134	88.9101	51.3706
2.73607	101.822	71.4444	35.323	78.7712	86.2174	69.4831	120.836	99.622	119.707	95.8421	58.5043	73.5369	30.8474	70.422	16.4262	6.26968	102.688	39.016	147.091	95.3205	27.9384	92.7917	39.0156	85.7607	89.4945	89.1938	87.4911	95.5057	87.7717	89.0682	18.0073	9.01973	14.6488	60.93	68.6435	51.0875	22.3327	40.933	33.9046	46.5795	55.731	44.3765	23.8454	91.6624	37.0926	86.4746	25.5126	88.9634	51.5658
2.76943	101.909	71.7021	35.2066	78.7935	86.3403	69.6273	120.697	99.6943	119.835	95.6166	58.4008	73.5569	30.8704	70.4302	16.2632	6.19469	102.363	39.3089	146.784	95.8885	28.3677	92.6677	39.0946	85.7454	89.3793	89.3632	87.4449	95.6669	87.8522	88.9186	18.0365	9.00926	14.786	60.3491	68.9755	50.9209	22.2744	40.8601	34.0027	46.7149	55.5567	44.7322	24.4091	91.6253	37.2262	86.4848	25.5252	88.8726	51.4544
2.8028	101.603	71.418	35.2697	78.7557	86.4091	69.7946	120.506	99.6353	119.91	95.5186	58.5168	73.4652	31.126	70.4823	16.6389	6.00302	102.426	39.1421	146.664	96.0522	28.7975	92.5802	39.0627	85.7208	89.3564	89.5411	87.2001	95.5205	88.0953	88.8085	18.0171	8.95712	14.8744	59.8689	68.9254	50.9336	22.267	40.8558	34.2312	46.768	55.1638	45.4735	24.1633	91.6223	37.3138	86.5177	25.8757	88.7702	51.4675
2.83617	101.639	71.5027	35.3529	78.7816	86.3747	69.8115	120.582	99.6321	119.967	95.4082	58.4243	73.5065	31.5498	70.6818	16.4722	6.03778	102.5	39.0902	146.436	96.3601	28.9331	92.5252	39.125	85.6865	89.4281	89.5426	87.1828	95.5862	88.0779	88.8789	17.9432	8.97806	14.8851	59.5151	68.2624	51.139	22.1403	40.8855	34.135	46.7195	54.9005	45.8715	23.6094	91.5184	37.2391	86.5106	26.1289	88.7332	51.4578
2.86953	101.574	71.4291	35.3129	78.8446	86.4902	69.9503	120.113	99.4263	119.894	95.534	58.5844	73.4046	31.6942	70.6779	16.6178	5.83594	102.43	39.1508	146.061	95.9405	29.1866	92.4734	39.0834	85.7	89.3441	90.0733	87.163	95.5346	88.119	88.7699	17.8816	8.94708	15.3294	59.8691	68.1879	51.0833	22.0667	40.941	33.8267	46.5004	54.6514	46.0014	23.6758	91.5327	37.1335	86.47	26.1812	88.7846	51.5065
2.9029	101.325	71.0312	35.397	78.8075	86.6029	70.0392	119.909	99.4334	119.696	95.8976	58.7224	73.3435	31.8669	70.7129	16.7771	5.55518	102.369	39.1974	146.092	96.1876	29.4155	92.4742	39.1298	85.7101	89.3179	90.1997	86.9647	95.5749	88.2452	88.5521	17.793	8.93849	15.2305	59.918	68.2101	51.1339	22.0985	40.974	33.9546	46.7203	54.6452	46.0459	23.9797	91.5993	37.1392	86.472	26.2623	88.6418	51.4211
2.93627	101.286	71.0417	35.3031	78.8522	86.6664	70.1198	119.204	99.156	119.501	96.5024	58.6739	73.3013	31.9255	70.7022	16.8643	5.33084	102.29	39.2099	146.336	96.6728	29.9056	92.3185	39.057	85.7363	89.3329	90.0335	86.8828	95.6473	88.407	88.2744	17.8195	8.90559	15.2991	59.8475	68.172	51.0572	22.3876	41.1905	33.9238	46.6014	54.6012	46.1806	23.9862	91.6137	36.9236	86.4815	26.4645	88.6241	51.3229
2.96963	101.292	70.9486	35.4015	78.9355	86.6804	70.2447	119.016	98.994	119.191	97.0954	58.6157	73.3423	32.3814	70.8466	16.8869	5.31904	102.194	39.4319	146.225	96.7442	30.9127	92.2237	38.9951	85.7602	89.3032	90.3516	86.8616	95.611	88.5752	88.0683	17.8177	8.99645	15.2505	59.6628	68.0742	51.122	22.3095	41.17	34.0675	46.5136	54.231	46.9412	23.6689	91.6313	37.1148	86.4226	26.2892	88.6399	51.1196
3.003	101.368	71.0261	35.9983	79.3403	86.7259	70.2248	118.85	98.9916	119.043	97.4258	58.7431	73.3916	32.2297	70.746	16.8888	5.13406	102.207	39.4137	146.002	96.9953	31.3856	91.8335	39.2427	85.6421	89.2227	90.9377	86.9264	95.5841	88.4858	88.1558	17.7423	8.94269	15.3052	59.7366	67.9667	51.255	22.481	41.3139	33.639	46.3638	54.1814	47.3362	23.6909	91.6782	36.9064	86.4619	26.3152	88.6733	51.1296
3.03637	101.347	70.9913	35.5341	79.2369	86.7527	70.3375	118.646	98.9574	118.833	97.8633	58.7252	73.3439	32.6353	70.8238	17.0517	5.00943	102.133	39.4491	145.881	97.2918	31.452	91.8633	39.0905	85.7319	89.2536	91.0861	86.8436	95.588	88.5431	87.8978	17.7246	8.90038	15.3246	59.904	67.705	51.469	22.5523	41.1772	33.4229	46.4083	54.529	46.8724	22.9029	91.6414	36.3386	86.2077	26.256	88.7492	51.1584
3.06973	101.418	71.0554	35.7568	79.4152	86.7882	70.3932	118.718	98.9734	118.734	97.9174	58.6829	73.2335	33.1496	70.9226	17.2346	4.62249	102.111	39.5247	145.736	97.713	31.9163	91.7465	39.0985	85.7167	89.2524	90.9674	86.8379	95.5911	88.5789	88.0329	17.7222	8.8594	15.3235	59.8447	67.5534	51.5358	22.5236	40.9462	33.5118	46.3368	54.5196	46.7022	21.9862	91.8842	37.0279	86.4213	26.2572	88.7731	50.9654
3.1031	101.293	70.841	35.6315	79.2774	86.8149	70.4694	118.679	98.96	118.345	98.7201	58.826	73.043	33.2389	70.9664	17.8073	3.80769	102.027	39.5258	145.753	97.6561	32.1209	91.6114	39.1766	85.6906	89.3001	90.5889	86.7931	95.5948	88.8329	87.6505	17.7401	8.85379	15.3607	59.8303	67.6698	51.5305	22.5309	41.0993	33.9683	46.2195	54.3454	47.0717	21.7303	92.1768	37.1617	86.4935	25.9515	88.7346	50.4434
3.13647	101.081	70.5716	35.6425	79.4453	86.8721	70.5873	118.677	98.9324	118.283	98.97	58.859	73.0479	33.3254	71.0079	17.6403	4.24819	102.039	39.2204	145.46	98.0568	32.7029	91.0978	39.2012	85.6793	89.3462	90.2165	86.7709	95.6032	88.6697	87.9209	17.819	8.87199	15.3862	59.8453	67.7635	51.3834	22.5268	41.2542	34.1852	46.0702	53.9997	47.576	21.7708	92.2399	37.107	86.4627	25.7671	88.6025	50.4153
3.16983	101.222	71.0519	35.7239	79.5301	86.8955	70.6257	118.604	98.8992	118.191	98.985	59.0357	73.0907	33.382	70.9949	17.9791	3.5917	102.036	39.1814	145.459	98.2922	32.9919	90.9731	39.0871	85.7188	89.3536	89.785	87.0704	95.4344	88.8085	87.8256	17.891	8.78475	15.3955	59.7996	68.0654	51.2224	22.5351	41.3442	34.2405	45.9431			21.488	92.5309	36.8795	86.3201	25.9824	88.6088	50.4123
3.2032	101.17	70.9114	35.7485	79.5847	86.9578	70.7396	118.985	99.0668	118.092	99.1509	59.9275	72.6033	33.8249	71.1457	18.0363	3.40322	101.963	39.242	145.343	98.4334	33.0146	90.8135	39.1175	85.7073	89.3906	89.4994	86.9958	95.4607	88.757	87.9178	18.1161	8.77294	15.3559	59.765	68.1651	51.169	22.509	41.4235	34.4017	45.8728			21.1572	92.5455	36.552	86.3362	26.0118	88.6163	50.0712
3.23657	101.077	70.7304	35.8022	79.6288	86.9214	70.6716	118.881	99.1561	117.84	99.8457	59.8822	72.6469	33.9725	71.1294	18.0479	3.40761	101.909	39.4728	145.316	98.725	33.4348	90.6347	39.0787	85.7077	89.3986	89.9375	87.0459	95.4062	88.8543	87.7977	18.1472	8.79294	15.436	59.9563	68.1539	51.1718	22.509	41.4828	34.3568	45.8902			21.152	92.6274	36.6377	86.5035	26.196	88.6517	49.8133
3.26993	101.296	71.0354	35.9093	79.7599	86.9181	70.7296	118.948	99.2292	117.711	100.372	59.8566	72.6576	34.1023	71.1591	18.0225	3.44157	101.88	39.5481	145.297	98.9975	33.6471	90.3287	39.1616	85.6835	89.3767	90.0751	86.9967	95.3763	88.9761	87.5738	18.2842	8.84686	15.408	59.9787	68.4082	51.0668	22.4153	41.5475	34.3074	45.9255			20.9971	92.7073	36.8615	86.5467	26.0569	88.6735	49.7545
3.3033	101.079	70.6406	35.8696	79.7209	86.9501	70.6465	118.89	99.3228	117.664	101.164	59.9592	72.4117	34.2896	71.281	17.9636	3.5722	101.84	39.5888	145.122	99.1826	33.7757	90.3456	39.1325	85.694	89.3548	90.461	86.5126	95.6481	88.9487	87.5709	18.4181	8.85934	15.3885	59.9174	68.6914	51.006	22.3406	41.4203	34.5706	45.9589			21.1441	92.6144	36.9114	86.5979	26.1233	88.7158	49.5744
3.33667	100.868	70.3454	35.8276	79.6911	86.9227	70.6523	118.903	99.274	117.489	102.045	60.0558	72.2486	34.7255	71.4736	17.9931	3.57057	101.818	39.4703			33.8859	90.3311	39.0748	85.7093	89.3351	90.4489	86.5714	95.6099	89.1497	87.184	18.4772	8.82988	15.4072	60.0111	68.5649	51.0539	22.3565	41.609	34.5698	45.9217			20.8345	92.7249	36.9332	86.5719	26.0406	88.9594	49.3455
3.37003	100.925	70.4102	35.8072	79.7774	86.942	70.621	118.892	99.1648	117.594	101.961	59.9455	72.1927	35.024	71.5376	17.9443	3.73244	101.779	39.2456			34.0504	90.1869	38.9698	85.74	89.3255	90.5263	86.4301	95.5613	89.2231	86.904	18.7006	8.8215	15.4309	59.9567	69.0827	50.9425	22.3272	41.685	34.8806	45.9173			21.1023	92.5891	37.0264	86.6701	26.0862	89.0628	49.2551
3.4034	100.927	70.4138	36.2724	80.1049	86.9292	70.675	118.845	99.2363	117.595	101.898	60.082	72.064	35.3586	71.605	17.7703	3.98886	101.77	39.5882			34.2404	90.3143	39.1248	85.6973	89.3086	90.6715	86.4931	95.4688	89.2429	86.8342	18.9701	8.8419	15.4072	59.8821	69.0805	50.9366	22.2783	41.7426	35.4238	46.0993			21.5293	92.4261	37.2587	86.7497	26.127	89.1216	49.3219
3.43677	100.814	70.4579	36.317	80.1219	86.981	70.7193	118.839	99.22	117.418	101.843			35.5088	71.658	17.8817	3.91388	101.827	39.6104			34.416	90.2098	39.2257	85.6677	89.273	90.8931	86.3599	95.5652	89.3243	86.6366	19.18	8.71705	15.3885	59.8744	68.8268	50.9362	22.317	41.7361	35.9284	46.1883			21.7479	92.2971	37.4154	86.7329	26.1023	89.0734	49.2579
3.47013	101.038	70.6966	36.2876	80.1098	86.969	70.7392	118.676	99.1378	117.388	101.884			35.5811	71.6552	17.639	4.22915	101.772	39.6702			34.3081	90.3127	39.2083	85.6785	89.2827	90.727	86.3074	95.6197	89.3893	86.5981	19.3738	8.69594	15.3381	59.9081	69.6933	50.9576	22.3466	41.8021	36.1495	46.2463			22.0045	92.1815	37.5117	86.7661	26.1415	89.105	49.2385
3.5035	100.864	70.5343	36.3205	80.1571	87.0019	70.8346	117.805	99.0009	117.339	102.368			35.6068	71.6423	17.8398	3.97973	101.649	39.5435			34.2836	90.2789	39.0669	85.6897	89.2732	90.951	86.3879	95.5242	89.3965	86.4016	19.6256	8.60054	15.3687	59.8535	69.7998	50.7798	22.3593	41.4634					22.326	92.0251	37.6746	86.7235	26.0765	89.2131	49.3545
3.53687	100.83	70.4775	35.8759	79.9734	87.0291	70.84	117.64	98.9171	117.327	102.385			35.797	71.6887	17.8657	3.99715	101.594	39.6837			34.4234	90.1911	39.0433	85.7145	89.3161	91.0939	86.4158	95.6622	89.5273	86.1284	19.7877	8.61932	15.3773	59.8877	69.5175	50.7936	22.3281	41.4258					22.6177	91.8101	37.9165	86.9858	26.1438	89.1761	49.3894
3.57023	100.754	70.4356	36.3739	80.3963	87.0483	70.873	117.198	98.7607	117.162	102.036			35.6867	71.6393	17.8156	4.02332	101.48	39.4384					38.5954	85.7864	89.2502	91.2464	86.4056	95.6218	89.6105	85.8352	19.9861	8.5781	15.0323	59.7704	69.7882	50.7682	22.4427	41.3556					23.2631	91.4646	38.0204	86.9771	26.1086	89.3727	49.3977
3.6036	100.732	70.428	36.4425	80.3657	87.0129	70.858	117.344	98.734	117.054	101.635			35.6692	71.6758	18.1414	3.55615	101.409	39.7286					38.8376	85.7294	89.2446	91.4313	86.3673	95.5838	89.6508	85.871	20.4699	8.41697	14.9908	59.9656	70.2805	50.777	22.3042	41.4071					23.1879	91.5317	38.1439	86.9984	26.0146	89.5899	49.2451
3.63697	100.879	70.5018	36.0162	80.0622	86.9909	70.7842	116.916	98.6947	116.962	101.235			35.7887	71.751	18.107	3.38542	101.283	39.803					38.6224	85.7752	89.2671	91.4887	86.5634	95.4226	89.5978	85.8279	20.7247	8.41424	14.9416	60.2008	71.1949	50.957	22.1334	41.4871					22.4506	91.8019	38.0708	87.0177	25.89	89.8038	49.2128
3.67033	100.643	70.2207	36.3103	80.8537	86.9895	70.7306	116.784	98.7262	116.923	101.051			35.7851	71.6755	18.163	3.33797	101.266	39.8921					38.5112	85.7856	89.2853	91.6247	86.3697	95.3914	89.6304	85.7535	21.0324	8.37727	14.9378	60.409	71.4824	50.9935	22.1873	41.3114					22.6927	91.5702	38.1477	87.0833	25.811	89.9083	49.222
3.7037	100.457	69.8847	36.3592	81.0164	87.0908	70.8498	116.317	98.7603	116.827	101.172			35.9027	71.6795	18.1566	3.39125	101.201	39.7437					38.6042	85.7774	89.2659	91.6002	86.2548	95.4366	89.6387	85.6995	21.3381	8.36351	14.9745	60.6306	71.571	51.0391	22.3488	41.1575							38.2793	87.1171	25.6269	90.207	49.2183
3.73707	100.693	70.0371	36.2225	81.2097	87.0597	70.8888	116.354	98.7375	116.944	101.279			36.0318	71.714	18.1629	3.33534	101.268	39.7588					38.5348	85.7986	89.1672	91.9584	86.1273	95.3906	89.682	85.5891	21.6725	8.38515	14.903	61.0464	71.5654	51.1193	22.2638	41.1261							38.2613	87.235	25.3103	90.7059	49.2537
3.77043	100.679	69.9704	36.1476	81.7007	87.206	70.9525	116.276	98.7536	117.233	101.642			35.7337	71.6451	18.1573	3.36985	101.386	39.7809					38.4875	85.778	89.1658	92.0076			89.7348	85.3175	21.8497	8.31095	14.8934	61.4666	71.7917	51.1674	22.3604	41.1532							38.312	87.4186	25.0092	91.0553	49.2169
3.8038	100.449	69.7693	35.7628	81.0781	87.2344	70.9158	116.274	98.834	117.417	102.302			35.6646	71.689	18.0829	3.5074	101.368	39.8233					38.7837	85.6419	89.189	91.7345			89.7713	85.215	22.5729	8.33933	14.7843	61.5818	72.3764	51.3316	22.4412	41.2224							38.2584	87.1763	24.8102	91.2021	49.2436
3.83717	100.218	69.5431	35.9179	81.6437	87.2243	71.0253	116.112	98.7793	117.411	102.185			35.5119	71.6771	17.908	3.91112	101.265	39.7611					38.8015	85.6504	89.2487	91.3824			89.9568	84.7116	22.5734	8.24157	14.8271	61.608	72.7047	51.4365	22.3111	41.0892							38.2918	87.2835	24.3491	91.612	49.2427
3.87053	100.096	69.5037	35.9253	82.2448	87.5205	71.4951	115.634	98.9441	117.27	101.91			35.6075	71.6715	17.8321	4.00303	101.175	39.9073					38.7669	85.6441	89.2962	90.8757			90.0493	84.4189	22.8618	8.23428	14.8321	61.2519	73.3375	51.6039	22.1608	41.107							38.324	87.4196	24.2456	91.5896	49.1922
3.9039	100.637	70.2777	35.8767	81.9261	87.2379	70.8732			117.415	102.218			35.5175	71.6237	17.0759	4.49419	101.119	39.6009					38.5954	85.7095	89.3835	90.3308			90.0455	84.3608	23.3415	8.23924	14.8739	61.1841	73.8403	51.7591	21.9825	40.939							38.3312	87.4248	24.5644	91.4791	49.1433
3.93727	100.089	69.5237	35.8431	82.3903	87.2242	70.8827			117.554	102.915			34.8639	71.5301	17.4815	4.88261	101.196	39.8586					38.8848	85.5975	89.4443	89.9426			90.0389	84.4344	23.9794	8.22512	14.8891	60.9355	74.1454	51.91	21.8278	40.8759							38.3666	87.3696	24.4045	91.5835	49.1378
3.97063	99.7596	69.1139	35.7329	82.3177	87.5107	71.4721			117.576	102.758			34.9166	71.5203	17.4322	5.08158	101.232	39.8129					39.0724	85.6157	89.5353	88.7551			90.0616	84.1598	23.9544	8.25566	14.9071	60.9496	74.6146	51.9916	21.7566	40.8077							38.4133	87.4913	24.101	91.6682	49.1521
4.004	99.6139	69.1231	36.2671	82.256	87.1857	70.8298			117.48	102.354			35.0098	71.5421	17.3778	5.39165	101.288	39.7361					39.0001	85.6028	89.6496	88.2792			90.0689	83.9257	24.592	8.32094	14.9225	60.9725	74.7111	52.0805	21.6986	40.5308							38.4429	87.535	23.4642	91.8884	49.1587
4.03737	99.975	69.6958	36.2308	82.229	87.1979	70.7628			117.4	102.081			35.2341	71.619	17.0466	5.83466	101.26	39.7004					39.3257	85.5497	89.7108	87.8353			90.1481	83.9566	25.2641	8.29326	14.8888	60.9114	74.7371	52.13	21.7481	40.2374							38.4339	87.4949	23.4635	91.9866	49.0913
4.07073	99.2477	68.9109	35.7424	81.8679	87.1913	70.733			117.559	102.191			35.3322	71.6417	16.6415	6.05112	101.193	39.7097					39.2677	85.5801	89.7796	87.5504			90.1525	83.7797	25.8892	8.38012	14.8743	60.8829	75.037	52.1164	21.6546	40.0869							38.3153	87.4809	23.1941	91.9582	49.3426
4.1041	99.3117	68.9239	35.8267	81.7738	87.182	70.6898			117.524	102.007			35.5717	71.7386	16.7986	6.57473	101.269	39.3931					39.2623	85.5512	89.8072	87.437			90.0684	83.9902	26.523	8.27022	15.0333	60.6327	74.9753	52.2431	21.399	40.0545							38.0302	87.1524	22.7612	92.0298	49.4495
4.13747	99.3553	68.9224	35.7049	81.3579	87.1652	70.5426			117.404	101.585			35.7647	71.7622	16.8704	6.55989	101.153	39.1751					39.3336	85.5319	89.8935	87.0652			90.1143	83.8232	26.9087	8.18921	14.9696	60.8788	75.6138	52.0842	21.1943	39.845							37.3197	86.6825	22.3449	92.1427	49.5762
4.17083	99.1281	68.8238	35.6729	80.7452	87.098	70.1244			117.407	101.534			35.9111	71.8334	16.8306	6.62362	101.404	39.4488					38.9731	85.6177	89.9907	86.8719			89.9361	84.3644	27.1169	8.32853	15.1798	59.7631	76.2522	52.0878	21.1883	39.8211							36.721	86.5094	22.1836	92.1066	49.7473
4.2042	99.3126	68.9027	35.8077	81.4781	86.7301	69.3216			117.275	101.665			35.8382	71.8252	16.7246	6.73782	101.435	39.4879					39.1559	85.616					89.9053	84.7697	27.2362	8.27394	14.9529	60.8652	76.5778	52.0622	21.1164	39.6893							36.1919	86.356	21.7487	92.1042	50.2304
4.23757	99.1662	68.8247	36.0742	81.4766					117.205	101.5			35.8134	71.7646	16.6909	6.79065	101.59	39.1582					38.5525	85.6592					89.9055	85.148	27.6921	8.3108	15.0484	59.9048	77.0283	51.8265	21.0337	39.5691							36.3726	86.3812	21.6033	92.0723	50.449
4.27093	99.3461	69.1526	36.1287	81.503					117.331	102.145			35.7911	71.664	16.6228	6.8561	101.713	38.9268					39.1465	85.5855					89.8617	85.0448	28.1286	8.31705	14.9165	61.012	77.1882	51.7743	20.9348	39.418							35.9558	86.4705	21.6019	92.063	50.4129
4.3043	98.9375	68.5993	36.1221	81.546					117.553	102.843			35.689	71.6752	16.5605	7.14832	101.645	39.1525					39.317	85.5766							28.5484	8.31993	14.882	61.0175	77.2614	51.7007	20.8912	39.3776							35.6424	86.6223	21.2176	92.0333	50.6716
4.33767	99.0669	68.6409	36.0644	81.1262					117.592	102.929			35.686	71.5928	16.3316	7.54129	101.578	39.0644					38.6532	85.6518							28.7078	8.17078	14.8247	61.3836	77.4857	51.6472	20.9195	39.3329							35.5928	86.6713	21.0199	91.9844	50.9626
4.37103	99.004	68.6756	36.0234	81.1687					117.969	103.724			35.5405	71.6599	16.2622	7.51878	101.259	39.2295					38.6553	85.6127							29.1623	8.13361	14.7997	61.2562	77.5782	51.5832	20.7832	39.2517							35.3954	86.7862	20.9542	92.0085	51.0416
4.4044	98.7849	68.6125	36.0486	81.2396					118.237	104.137			35.609	71.7364	16.364	7.54948	101.351	39.1359					38.7371	85.5733							29.4356	8.04504	14.7903	60.8607	77.5093	51.575	20.7472	39.1716							34.9677	86.9062	20.9738	92.056
4.43777	98.875	68.6192	35.976	81.1279					118.715	104.863			35.6621	71.6829	16.3447	7.67484	101.308	39.1495					38.3901	85.6714							29.474	7.99029	14.6576	60.0534	77.5672	51.4747	20.7496	39.4188							34.5281	87.0549	20.6936	91.9938
4.47113	98.8165	68.5802	36.0816	81.2207					118.857	105.304			35.7039	71.7648	16.2783	7.93239	101.197	39.019					38.3907	85.7301							29.8715	7.86504	14.5588	59.0033	77.5992	51.3607	20.9429	39.7093							33.9672	87.2507	21.2445	92.0918
4.5045	98.4053	68.256	36.1409	81.2962					119.063	105.653			35.6038	71.542	16.168	8.04191	101.153	39.0234					38.3414	85.6502							30.4935	7.73637	14.5073	58.9387	77.6627	51.3026	20.9917	39.763							33.6741	87.4695	21.9768	92.2426
4.53787	98.4225	68.3292	36.1049	81.3188					119.281	105.889			35.6362	71.5589	16.0925	7.99575	101.124	39.0001					38.6556	85.5773							30.8245	7.82748	14.9218	59.3071	77.6661	51.2634	21.0489	39.509							33.6334	87.4821	22.29	92.2999
4.57123	98.4977	68.4224	36.0849	81.2432					119.283	105.813			35.5444	71.4707	16.1768	7.84436	101.175	39.1215					38.5586	85.5855							31.6809	7.61313	15.0875	59.3849	77.7013	51.2653									33.755	87.4137	22.4155	92.2897
4.6046	98.3533	68.2954	36.0548	81.1905					119.458	106.182			35.4727	71.4241	16.2252	7.90573	101.105	39.5375					38.6522	85.5498							32.3525	7.60594	15.0116	59.2079	77.7376	51.2066									34.1083	87.2356	22.6736	92.3666
4.63797	98.2744	68.3875	36.0401	81.2317					119.665	106.339			35.6662	71.605	16.1795	7.81403	101.133	39.0103					38.4436	85.6158							32.8487	7.35625	15.1134	59.183	77.8011	51.088									34.4316	87.1013	23.0177	92.4264
4.67133	97.927	68.2554	36.0525	81.1352					119.761	106.637			35.8614	71.6051	16.1832	7.87648	101.161	38.8986					38.5123	85.5617							33.1356	7.1512	14.9842	59.1177	77.7119	50.6976									34.2239	87.2265	22.4796	92.4228
4.7047	98.4149	68.7605	36.0686	81.2013					119.925	107.059			36.1173	71.6158	16.2125	7.80394	101.111	39.0728					38.5049	85.5917							33.6463	6.92542	14.9859	58.9966	77.7441	50.3879									33.5875	87.409	21.8014	92.3207
4.73807			36.072	81.3017					120.015	107.137			35.8308	71.4331	16.2035	7.90107	101.133	38.995													33.9462	6.86103	15.0478	59.1806	77.9732	50.2272									34.311	87.1153	21.557	92.3353
4.77143			36.0712	81.1265					119.947	107.22			35.6109	71.2941	16.1642	7.89398	101.087	39.4701													34.3091	6.7447	14.8766	58.896	78.0129	50.1517									34.6591	86.9684	21.5737	92.3178
4.8048			35.9873	81.2378					120.145	107.406			35.6617	71.3719	16.1849	7.81984	101.119	39.017													34.5253	6.70598	14.8621	58.9548	78.1461	49.5697									34.8063	86.8564	21.2918	92.4125
4.83817			36.0385	81.2823					120.163	107.219			35.4779	71.4132	16.2018	7.74368	101.253	38.9525													34.7946	6.69834	14.64	58.4057	78.2093	49.6673									35.0195	86.8459	21.171	92.4677
4.87153			36.0375	81.1278					120.43	107.241			35.3447	71.405	16.3106	7.33569	101.124	39.101													35.7969	6.8966	14.7083	58.1154	78.1005	49.907									35.0484	86.8244	21.8248	92.4695
4.9049			36.0153	81.2328					120.509	107.246			35.2772	71.3241	16.5117	6.87561	101.138	39.1191													36.3635	7.02445	14.58	58.1042	78.0718	49.8306									35.0518	86.8375	21.791	92.5266
4.93827			36.0322	81.1214					120.605	107.201			35.4773	71.4247	16.5063	6.65772	101.132	39.2008													36.4968	7.11169	14.6118	58.1156	77.836	49.5646									35.0017	86.86	21.2644	92.5762
4.97163			36.0254	81.1902					120.591	107.148			35.5459	71.53	16.5347	6.47535	101.147	38.9503													36.8272	7.19521	14.5767	58.0186	77.6611	49.4897									35.8991	86.5942	20.847	92.4402
5.005			36.0019	81.2645					120.625	107.142			35.8201	71.2695	16.4883	6.72117	101.167	39.0816													37.202	7.25956	14.7018	57.6251	77.8377	49.4677									36.1241	86.4819	20.6086	92.4485
5.03837			35.9523	81.156					120.637	107.239			36.2337	71.2362	16.4193	7.09063	101.124	38.9991													37.5121	7.26403	14.7374	57.3866	77.7245	49.3178									36.3313	86.4234	20.4017	92.5531
5.07173			36.0418	81.1164					120.635	107.27			36.0767	71.2858	16.3917	7.12782	101.088	39.0384													37.6221	7.31962	14.6248	57.4331	77.9719	49.433									36.4656	86.4133	20.8965	92.4784
5.1051			36.109	81.0946					120.723	107.268			36.4321	71.1408	16.3181	7.29222	101.099	39.0547													37.8745	7.32972	14.768	57.3137	77.9283	49.4242									36.5248	86.3939	20.6005	92.7373
5.13847			36.0992	81.2056					120.687	107.222			36.6514	70.898	16.4281	7.11593	101.111	38.8985													38.1211	7.37205	14.8065	57.0483	78.0588	49.7163									36.5708	86.4096	20.2109	92.893
5.17183			36.0625	81.517					120.631	107.262			36.7861	70.8826	16.3004	7.32255	101.088	39.023													38.3409	7.34415	14.742	57.0418	77.8833	50.3696									36.7394	86.3722	20.1174	92.9061
5.2052			36.0655	81.4678					120.677	107.352			37.021	70.9652	16.2398	7.53776	101.029	39.022													38.6973	7.47577	14.7953	56.7657	77.766	50.7147									36.9059	86.268	19.6407	92.9327
5.23857			36.0583	81.4757					120.765	107.338			37.0672	70.9289	16.2801	7.36385	101.048	39.0197													38.9629	7.56958	14.8838	56.5418	77.3501	51.5486									37.2978	86.0559	18.8853	93.0492
5.27193			36.0545	81.4633					120.577	107.276			37.1731	70.8977	16.202	7.43388	100.953	38.9461													39.1885	7.53391	14.7869	56.6493	76.751	52.0124									37.2688	86.0753	18.5258	93.0599
5.3053			36.045	81.5343					120.179	106.884			37.6815	70.575	16.2437	7.34113	101.023	38.9606													39.3137	7.58803	14.7895	56.5205	76.4864	52.1399									37.3598	86.1245	18.3731	93.1095
5.33867			36.0569	81.617					119.99	106.75			37.8091	70.5516	16.2276	7.51164	101.226	38.8487													39.387	7.71584	14.7999	56.5227	76.135	52.2204									37.2224	86.1283	18.2698	93.0854
5.37203			36.0583	81.4846					119.908	106.63			37.833	70.5416	16.1927	7.45638	101.365	38.672													39.84	7.80969	14.7606	56.5125	75.3603	52.3878									37.3364	86.1839	18.2091	93.0471
5.4054			36.1193	81.6453					119.798	106.554			37.8095	70.5059	16.1554	7.53132	101.293	38.7172													39.9459	7.91089	14.7671	56.3995	74.9779	52.2492									37.4346	86.0794	18.1725	92.9869
5.43877			36.1025	81.792					120.282	106.817			37.7827	70.5108	16.1768	7.54304	101.281	38.5441													40.5263	8.09603	14.7373	56.0722											37.7201	85.8544	17.8274	92.95
5.47213			36.0548	81.6355					120.628	107.203			37.6845	70.4516	16.2512	7.359	101.284	38.6699													40.6531	8.23869	14.7405	55.697											37.8347	85.649	17.9223	92.848
5.5055			36.0915	81.6916					120.72	107.187			37.6943	70.4283	16.1753	7.49915	101.197	38.8552													40.9823	8.17643	14.7344	55.7253											38.1186	85.5582	18.3253	92.8506
5.53887			36.0875	81.76					120.771	107.296			37.8255	70.3648	16.2298	7.56972	101.414	38.8127													41.3056	8.1613	14.7851	55.5206											38.2234	85.4841	18.6793	92.8728
5.57223			36.073	81.7881					120.462	107.052			37.9286	70.1945	16.293	7.5243	101.52	38.8779													41.4896	8.2552	14.7237	56.318											38.4443	85.3412	18.1874	92.998
5.6056			36.0852	81.7078					119.837	106.707			38.0549	70.1232	16.2842	7.45327	102.033	38.6588													41.7166	8.32764	14.6566	56.4708											38.4112	85.2564	18.6386	92.7499
5.63897			36.0513	81.7402					119.634	106.545			38.2685	70.0775	16.3715	7.10821	101.972	38.6323													41.9744	8.35745	14.6872	56.3546											38.4984	85.2069	18.6064	92.7543
5.67233			36.1084	81.8142					119.615	106.342			38.1517	70.0329	16.3987	7.08097	101.818	38.5589													42.1928	8.44446	14.7223	56.2758											38.6343	85.0863	18.1727	93.0508
5.7057			36.1464	82.1172					119.416	106.177			38.201	70.1355	16.3946	7.03496	101.715	38.639													42.2721	8.53099	14.6862	56.2211											38.6307	85.1307	17.522	93.282
5.73907			36.2501	81.9851					119.392	106.042			38.0527	70.093	16.4731	6.85833	101.577	38.7263													42.648	8.72046	14.8037	56.0774											38.6985	85.0867	16.9824	93.4467
5.77243			36.5177	81.7116					119.933	106.63			38.4563	69.6263	16.3885	6.74963	101.803	38.3278													43.2504	8.83497	14.7645	56.0102											38.8329	84.9669	16.8673	93.5328
5.8058			36.432	82.0296					120.311	106.933			38.3162	69.7658	16.4519	6.64139	101.887	37.8026													43.412	8.79398	14.6841	56.0112											39.0294	84.8944	16.881	93.3778
5.83917			36.156	81.786					120.041	106.508			38.4036	69.7779	16.4772	6.6525	101.895	37.6864													44.1547	8.97716	14.7677	55.8678											39.0232	84.8799	16.8087	93.3712
5.87253			36.0496	81.7829					119.695	106.338			38.425	69.7068	16.416	6.56908	101.452	38.1438													44.2715	8.77038	14.7358	55.6865											38.9783	84.7298	16.9286	93.3444
5.9059			36.0968	81.8526					119.371	106.053			38.1434	69.9429	16.4308	6.62524	101.433	38.2774															14.8151	55.335											38.9729	84.81	16.831	93.4128
5.93927			36.1007	81.8057					119.166	105.583			37.9717	70.11	16.4957	6.56572	101.435	38.0136															14.7987	55.3126											38.9666	84.7736	16.7547	93.4321
5.97263			36.1146	81.9624					118.888	105.019			38.0225	69.9748	16.5038	6.35203	101.147	38.8036															14.8139	55.1012											38.8968	84.7011	16.3851	93.5474
6.006			36.1189	82.0446					118.849	105.029			37.9111	70.0676	16.6703	6.20139	101.252	38.4364															14.9732	54.5021											38.9098	84.7285	16.3311	93.5147
6.03937			36.093	81.9518					118.293	104.645			37.9703	70.0076	16.7658	6.11281	101.14	38.848															14.8734	54.5594											39.0313	84.6347	16.3185	93.5285
6.07273			36.1171	81.7807					117.897	104.396			37.9268	70.129	16.8258	6.02369	101.304	38.0252															14.9256	54.3713											39.023	84.532	16.5225	93.4419
6.1061			36.1474	81.8895					117.988	104.889			37.7585	70.3392	16.7336	6.03729	101.575	38.4762															14.9132	54.1741											39.2471	84.5713	17.2299	93.3341
6.13947									117.682	104.606			37.7735	70.4564	16.7532	6.00414	101.695	38.0639															14.9047	54.0277											39.2002	84.5396	17.7441	93.1903
6.17283									117.07	104.318			37.5546	70.5901	16.757	5.94767	101.757	38.546															14.923	53.9885											39.2264	84.571	16.9492	93.3672
6.2062									116.482	104.061			37.7346	70.4976	16.7945	5.87519	102.317	37.7944															15.0298	53.8168											39.3403	84.5974	16.4226	93.5219
6.23957									116.215	103.91			37.6478	70.4377	16.7669	5.76968	102.038	38.1198															14.8755	53.6432											39.3855	84.5136	16.3218	93.4783
6.27293									115.845	103.866			37.5282	70.6158	16.7654	5.80343	101.912	38.2007															14.8967	53.4937											39.5046	84.5631	16.8111	93.2267
6.3063									115.628	103.726			37.6207	70.3694	17.013	4.8046																	14.7638	53.2395											39.5412	84.6124	17.2362	93.0795
6.33967									115.392	103.63			37.4745	70.6442	17.1472	4.31438																	14.7987	53.3344											39.5481	84.6094	17.2188	93.1757
6.37303									115.23	103.597			37.3425	70.5696	17.1988	3.88645																	14.7974	53.1495											39.5131	84.6544	16.5006	93.5269
6.4064									115.163	103.637			37.2856	70.5211	17.1796	3.79108																	14.8517	52.8831											39.5591	84.6595	16.4361	93.591
6.43977									115.069	103.554			37.364	70.434	17.2036	3.82612																	14.766	52.7651											39.5636	84.6486	16.3467	93.5654
6.47313									115.3	103.518			37.3317	70.5009	17.1758	3.8902																	14.8672	52.6436											39.6465	84.5883	16.4622	93.4385
6.5065									115.368	103.528			37.4174	70.5052	17.357	2.706																	14.8862	52.6198											39.5613	84.5873	16.6952	93.4073
6.53987									115.226	103.623			37.3657	70.5071																			14.9045	52.4389											39.4768	84.5591	16.6018	93.4264
6.57323									115.076	103.447			37.6177	70.2593																			14.9509	52.4629											39.5069	84.4904	16.5858	93.4641
6.6066									114.552	102.967			37.484	70.2724																			15.0111	52.3562											39.5492	84.3632	16.4782	93.5088
6.63997													37.5088	70.3469																			14.9698	52.1396											39.5234	84.2513	16.6002	93.3939
6.67333													37.488	70.2085																			15.1688	52.0684											39.62	84.0895	16.6687	93.3943
6.7067													37.9133	70.0921																			15.0528	51.812											39.636	83.8425	17.0224	93.2476
6.74007													38.0965	70.0125																			14.9126	51.8053											39.6906	83.6102	16.8463	93.2718
6.77343													37.9024	70.116																			14.9698	51.5186											39.907	83.3482	16.3098	93.5434
6.8068													38.0235	70.1328																			14.8829	51.5545											40.0541	83.1262	16.1147	93.587
6.84017													37.8994	70.0101																			15.0109	51.2943											40.2307	82.9422	16.1432	93.5769
6.87353													38.0047	69.8264																			15.0386	51.2257											40.4719	82.7183	16.2022	93.5315
6.9069													37.8351	69.718																			15.0748	51.0624											40.8411	82.51	16.1943	93.5462
6.94027													37.8379	69.9809																			14.966	51.0641											41.4147	82.0746	16.2807	93.5297
6.97363													37.5064	70.1317																			14.9401	50.9943											41.6385	81.9184
7.007													37.5767	70.0366																			14.9693	50.9848											41.6559	81.9018
7.04037													37.8476	70.0679																			14.9963	51.0125											41.5587	81.9423
7.07373													37.8314	69.8017																			14.9915	51.1976											41.0378	82.2388
7.1071													37.7061	69.8658																			14.9566	50.9484											41.0025	82.2654
7.14047													37.6233	69.8129																			14.9022	50.85											40.9317	82.294
7.17383													37.702	69.7256																			14.8491	50.7284											41.1938	82.1342
7.2072													37.8155	69.4732																			14.8141	50.7348											41.4572	82.0598
7.24057													37.9927	69.429																			14.7715	50.672											41.435	82.0527
7.27393													37.9536	69.181																			14.7918	50.5922											41.6961	81.8016
7.3073													37.86	68.8717																			14.8251	50.5072											42.0357	81.4615
7.34067													37.5141	68.8573																			14.7776	50.3928											42.7072	81.0804
7.37403													37.625	68.6875																			14.753	50.3534											43.5065	80.627
7.4074													37.5859	68.7933																			14.7357	50.1372
7.44077													37.5461	68.6452																			14.6228	50.0118
7.47413													37.5749	68.6683																			14.5627	49.9368
7.5075													37.4811	68.695																			14.5627	49.861
7.54087													37.6152	68.9396																			14.4557	49.753
7.57423													37.6038	69.1198																			14.2452	49.6958
7.6076													37.4938	69.3305																			14.193	49.7062
7.64097													37.4594	69.377																			14.0767	49.6742
7.67433													37.5007	69.5067																			13.9801	49.5629
7.7077													37.2608	69.7174																			13.8811	49.598
7.74107													37.4194	69.6848																			13.7465	49.5003
7.77443													37.3892	70.0939																			13.7578	49.5974
7.8078													37.1583	70.4372																			13.7462	49.5004
7.84117													37.1244	70.4662																			13.8168	49.5245
7.87453													37.0257	70.5369																			13.7918	49.4487
7.9079													36.964	70.6228																			13.707	49.4885
7.94127													36.7284	70.6317																			13.6672	49.47
7.97463													36.7304	70.6866																			13.6715	49.4277
8.008													36.8213	70.6597																			13.6936	49.4287
8.04137													36.7894	70.6923																			13.5925	49.4401
8.07473													36.7008	70.5997																			13.557	49.5022
8.1081																																	13.5999	49.5236
8.14147																																	13.8087	49.4948
8.17483																																	13.721	49.4401
8.2082																																	13.6714	49.4233
8.24157																																	13.4998	49.3706
8.27493																																	13.5799	49.4282
8.3083																																	13.3548	49.3513
8.34167																																	13.2212	49.3888
8.37503																																	13.0766	49.3949
8.4084																																	12.8651	49.401
8.44177																																	12.8653	49.3693
8.47513																																	12.8961	49.4049
8.5085																																	12.8867	49.418
8.54187																																	12.715	49.429
8.57523																																	12.7439	49.4277
8.6086																																	12.6786	49.4827
8.64197																																	12.2637	49.464
8.67533																																	12.0093	49.5067
8.7087																																	11.9291	49.5699
8.74207																																	11.7376	49.6154
8.77543																																	11.6232	49.6423
8.8088																																	11.5504	49.6145
8.84217																																	11.5322	49.6597
8.87553																																	11.3246	49.6976
8.9089																																	11.1857	49.7932
8.94227																																	11.1469	49.8728
8.97563																																	11.1192	49.8191
9.009																																	10.8192	49.914
9.04237																																	10.6478	50.1157
9.07573																																	10.3476	50.3359
9.1091																																	9.79739	50.7287
9.14247																																	9.63412	50.8196
9.17583																																	9.66377	50.8601
9.2092																																	9.5841	50.9315
9.24257																																	9.53284	51.174
9.27593																																	9.49982	51.4015
9.3093																																	9.45715	51.4858
9.34267																																	9.65267	51.6092
9.37603																																	9.72513	51.6304
9.4094																																	9.76357	51.7983
9.44277																																	9.77393	51.7053
9.47613																																	9.79026	51.6889
9.5095																																	9.823	51.7536
9.54287																																	9.78054	51.6968
9.57623																																	9.82953	51.7014
9.6096																																	9.94008	51.7774
9.64297																																	10.1048	51.9612
9.67633																																	10.1668	52.0152
9.7097																																	10.0516	51.9022
9.74307																																	10.1627	52.0298
9.77643																																	10.0736	51.934
9.8098																																	10.1921	52.0062
9.84317																																	10.2789	52.2103
9.87653																																	10.5192	52.4327
9.9099																																	10.7185	52.4622
9.94327																																	10.6371	52.4987
9.97663																																	10.7906	52.5966
10.01																																	10.7793	52.6829
10.0434																																	10.8284	52.8627
10.0767																																	10.8214	52.9587
10.1101																																	10.7886	53.0046
10.1435																																	10.8644	52.982
10.1768																																	10.851	53.0442
10.2102																																	10.7054	53.091
10.2436																																	10.6166	53.174
10.2769																																	10.6404	53.2066
10.3103																																	10.4451	53.1054
10.3437																																	10.3876	53.1426
10.377																																	10.3503	53.084
10.4104																																	10.3357	53.0015
10.4438																																	10.2598	52.961
10.4771																																	10.2064	52.9374
10.5105																																	10.1527	52.911
10.5439																																	10.1649	52.8951
10.5772																																	10.1469	52.8986
10.6106																																	10.1271	52.9582
10.644																																	10.1463	52.8842
10.6773																																	10.0809	52.8863
10.7107																																	10.0216	52.8712
10.7441																																	10.0111	52.7721
10.7774																																	9.9066	52.8341
10.8108																																	9.7716	52.8761
10.8442																																	9.82699	52.917
10.8775																																	9.67633	52.8062
10.9109																																	9.79025	52.8169
10.9443																																	9.92008	52.9079
10.9776																																	9.96249	52.9121
11.011																																	10.0647	52.8162
11.0444																																	9.98428	52.857
11.0777																																	10.0013	52.83
11.1111																																	9.99979	52.8693
11.1445																																	9.98401	52.8887
11.1778																																	9.97989	52.854
11.2112																																	9.91789	52.8678
11.2446																																	9.84731	52.8571
11.2779																																	9.81907	52.8315
11.3113																																	9.74724	52.6749
11.3447																																	9.67429	52.6521
11.378																																	9.75165	52.6152
11.4114																																	9.7705	52.5843
11.4448																																	9.69394	52.523
11.4781																																	9.71764	52.5392
11.5115																																	9.73214	52.5026
11.5449																																	9.7409	52.4586
11.5782																																	9.72784	52.5119
11.6116																																	9.67937	52.5094
11.645																																	9.68239	52.4609
11.6783																																	9.5951	52.4169
11.7117																																	9.56326	52.4233
11.7451																																	9.62344	52.4571
11.7784																																	9.67314	52.3628
11.8118																																	9.60948	52.1291
11.8452																																	9.64927	52.1415
11.8785																																	9.6788	51.8658
11.9119																																	9.63858	51.8002
11.9453																																	9.64838	51.6943
11.9786																																	9.63823	51.5043
12.012																																	9.63722	51.4233
12.0454																																	9.66237	51.307
12.0787																																	9.64729	51.3009
12.1121																																	9.54598	51.3436
12.1455																																	9.55261	51.2785
12.1788																																	9.52021	51.1616
12.2122																																	9.56666	51.0639
12.2456																																	9.46977	51.0265
12.2789																																	9.5338	50.9165
12.3123																																	9.45449	50.5855
12.3457																																	9.51697	50.474
12.379																																	9.4595	50.4292
12.4124																																	9.41009	50.2259
12.4458																																	9.38318	50.2406
12.4791																																	9.30326	49.8225
12.5125																																	9.2082	49.8026
12.5459																																	9.33994	50.1811
12.5792																																	9.3484	50.3756
12.6126																																	9.40068	50.6417
12.646																																	9.43929	50.6154
12.6793																																	9.36353	50.3979
12.7127																																	9.35418	50.2702
12.7461																																	9.34545	50.5397
12.7794																																	9.33835	50.4956
12.8128																																	9.32601	50.4334
12.8462																																	9.27441	50.3329
12.8795																																	9.13011	50.1189
12.9129																																	8.98256	49.8902
12.9463																																	8.90081	49.5098
12.9796																																	8.82867	49.2528
13.013																																	8.83131	49.2815
13.0464																																	8.87595	49.3687
13.0797																																	8.80062	49.3391
13.1131																																	8.69893	49.0022
13.1465																																	8.46713	48.7044
13.1798																																	8.34336	48.4155
13.2132																																	8.28311	48.3842
13.2466																																	7.90317	47.6407
13.2799																																	7.81423	47.5864
13.3133																																	7.80392	47.5712
13.3467																																	7.60238	47.4632
13.38																																	7.71814	47.5422
13.4134																																	7.66163	47.3106
13.4468																																	7.59911	47.13
13.4801																																	7.58258	47.2223
13.5135																																	7.61918	47.1706
13.5469																																	7.59817	47.2477
13.5802																																	7.54062	47.2918
13.6136																																	7.56748	47.3239
13.647																																	7.60131	47.2729
13.6803																																	7.6208	47.2194
13.7137																																	7.56616	47.1356
13.7471																																	7.46046	46.9466
13.7804																																	7.47333	46.9787
13.8138																																	7.47208	46.8883
13.8472																																	7.35258	46.2748
13.8805																																	7.31902	46.1651
13.9139																																	7.0955	45.8972
13.9473																																	7.02796	45.5302
13.9806																																	6.93452	45.1741
14.014																																	6.69243	44.8713
14.0474																																	6.51276	44.6994
14.0807																																	6.33898	44.4342
14.1141																																	6.38717	44.3148
14.1475																																	6.16863	44.1767
[truncated: 218 more columns]

## Sheet: Fig3a crawl Symptomatic
time(s)	x0_0(um)	y0_0(um)	x0_1(um)	y0_1(um)	x0_2(um)	y0_2(um)	x0_3(um)	y0_3(um)	x0_4(um)	y0_4(um)	x0_5(um)	y0_5(um)	x0_6(um)	y0_6(um)	x0_7(um)	y0_7(um)	x0_8(um)	y0_8(um)	x0_9(um)	y0_9(um)	x0_10(um)	y0_10(um)	x0_11(um)	y0_11(um)	x0_12(um)	y0_12(um)	x0_13(um)	y0_13(um)	x0_14(um)	y0_14(um)	x0_15(um)	y0_15(um)	x0_16(um)	y0_16(um)	x0_17(um)	y0_17(um)	x0_18(um)	y0_18(um)	x0_19(um)	y0_19(um)	x0_20(um)	y0_20(um)	x0_21(um)	y0_21(um)	x0_22(um)	y0_22(um)	x0_23(um)	y0_23(um)	x0_24(um)
0	35.1936	42.2104	31.1224	52.8124	50.3215	49.657	84.9807	31.9763	80.8975	31.419	47.4342	17.0186	50.8092	84.9981	28.5455	63.162	112.52	16.9925	29.6106	4.22457	120.384	88.8857	96.3887	88.8901	36.4865	0.611689	98.4682	30.1874	4.9219	29.5819	26.6411	24.0271	120.932	42.8249	64.6145	62.4418	43.5838	64.4055	82.6942	71.4074	38.0413	23.2349	25.3526	69.3074	78.4418	27.864	49.7645	13.4795	39.9054
0.0333667	35.0297	42.2465	31.0147	53.0343	50.6992	49.1892	85.0483	31.9369	80.9477	31.429	47.6876	17.2064	50.7013	85.1887	28.5432	63.1524	112.638	17.0244	29.6112	4.24818	120.242	88.7877	96.6336	88.7848	36.6773	0.633048	99.1813	30.1467	5.00501	28.1361	26.3305	24.3822	120.547	42.5604	64.4207	62.3129	42.9734	64.551	82.8874	70.9565	38.093	23.235	25.2435	69.3483	77.2733	28.4913	50.4626	12.2312	39.8015
0.0667333	35.1861	42.0917	30.7767	53.3772	51.1634	48.7429	85.1906	31.9638	80.92	31.455	47.7888	17.2512	49.98	85.4759	28.4713	63.1478	112.795	16.829	29.7086	4.18919	119.713	88.4277	96.629	88.7507	36.5305	0.75287	99.614	30.0288	4.96869	28.5581	26.1104	24.6332	120.217	42.4803	64.5111	62.3647	42.3055	64.5095	82.9952	70.6802	38.0562	23.2357	25.3356	69.357	76.7163	29.114	49.8355	13.8619	39.5376
0.1001	34.6912	42.4877	30.7308	53.5004	51.2466	48.5392	85.4766	31.7723	80.9631	31.3659	47.9361	17.3824	49.6141	85.5323	28.6652	63.1365	112.86	16.8341	29.7507	4.10949	119.255	88.1284	96.7026	88.7417	36.7192	0.758699	100.065	29.9819	4.93559	29.1821	26.0868	24.7578	119.824	42.2637	64.0835	62.1038	41.6971	64.5117	83.1816	70.4206	38.0354	23.2189	25.3974	69.3479	76.0841	29.7958	49.8772	13.813	39.4122
0.133467	34.4819	42.718	30.6422	53.6023	51.6935	48.2422	85.3912	31.8668	80.949	31.3473	48.1556	17.4806	49.0185	85.6235	28.6879	63.1648	113.187	16.5582	29.6379	4.20631	118.768	87.9513	96.8138	88.6286	36.9684	0.922077	100.98	29.5113	4.99845	28.9605	26.1906	24.5658	119.681	42.2132	63.2157	61.806	41.2575	64.5908	83.2756	70.0963	38.2827	23.639	25.1926	69.2896	75.5165	30.7856	49.9132	13.8932	39.2941
0.166833	34.267	42.8998	30.5296	53.6723	51.7575	48.192	85.4119	31.826	81.8214	31.4541	48.1881	17.5275	48.3382	85.5297	28.6395	63.1815	113.217	16.6583	29.5657	4.26948	118.505	87.8642	96.9175	88.632	37.0785	0.851133	102.248	29.1393	4.98925	28.3828	26.3094	24.4736	119.775	42.2921	62.478	61.7722	40.8498	64.7133	83.6197	69.5553	38.0115	23.2912	25.1126	69.1918	75.3236	31.2915	50.0169	13.77	39.5375
0.2002	34.2875	42.818	30.3187	53.899	52.1364	47.7716	85.5359	31.7517	81.014	31.3331	48.6143	17.858	47.6334	85.3468	28.6232	63.1922	113.756	15.957	29.4117	4.31794	118.494	87.8856	97.124	88.4469	37.2222	0.951296	103.269	28.7031	4.97327	27.7015	26.3284	24.501	120.023	42.3745	61.3743	62.0736	40.5499	64.8533	83.8788	68.9988	38.2479	23.4469	24.9169	69.0853	75.0411	32.1096	50.0357	13.7437	39.6402
0.233567	34.1831	42.8297	30.2424	54.1111	52.2789	47.62	85.5438	31.741	81.7853	31.4413	48.786	18.0444	47.4033	85.1487	28.7083	63.1512	113.81	15.9984	29.3807	4.29528	118.403	87.8459	97.2568	88.3858	37.158	0.940732	103.721	28.4697	5.00094	27.9933	26.2444	24.5038	120.116	42.4914	60.6505	62.2416	40.4916	64.795	84.1728	68.3836	38.2218	23.456	24.6919	68.7624	74.7106	32.9397	50.1414	13.9259	39.8863
0.266933	34.0603	42.9079	30.2116	54.215	52.5134	47.399	85.785	31.5593	80.9535	31.3476	49.0032	18.1505	46.8677	85.0121	28.6861	63.1838	114.101	15.7929	29.3665	4.31753	118.305	87.8299	97.2466	88.3775	37.3017	0.965433	103.935	28.4807	5.02732	26.8014	26.3114	24.5808	120.333	42.5575	59.8203	62.7148	40.4532	64.8166	84.5911	67.6631	38.2727	23.4497	24.3551	68.472	74.4382	33.5221	50.318	13.8218	39.9195
0.3003	33.3392	43.1697	30.0784	54.295	52.7212	47.1977	85.8607	31.5488	81.332	32.2667	49.1691	18.2835	46.4277	85.0496	28.632	63.1736	114.28	15.5217	29.7237	4.27922	118.342	87.8589	97.2795	88.2467	37.2	0.9757	104.449	28.2724	5.07526	27.074	26.3336	24.539	120.497	42.67	59.4795	63.025	40.3907	64.7656	84.7042	67.2512	38.2778	23.486	24.197	68.2936	74.4022	33.6165	50.3257	13.8464	39.9616
0.333667	33.0312	43.3819	30.0823	54.4739	53.4807	46.6557	85.9395	31.4632	82.5032	33.4572	49.4698	18.3636	45.8108	85.052	28.5896	63.1765	114.274	15.6306	29.6586	4.37181	118.616	87.9079	97.2728	88.1833	37.2166	0.95366	105.147	28.0103	5.02909	26.2667	26.3366	24.6609	120.777	42.8774	58.8707	63.6137	40.2923	64.8592	84.971	66.5964	38.2503	23.4786	24.0056	67.9951	74.3635	33.7714	50.4464	13.9191	40.0144
0.367033	32.6323	43.5409	30.0271	54.3484	53.776	46.7262	85.8857	31.4909	81.1884	33.2072	49.5702	18.4797	45.3235	85.0682	28.6009	63.1707	114.311	15.6009	29.5481	4.35189	118.636	87.9385	97.4255	87.9561	37.2118	0.956142	105.616	27.8626	5.0594	26.5404	26.0772	24.8857	120.71	42.8049	57.9711	64.4093	40.2498	64.8356	85.1429	66.1042	38.2537	23.6435	23.2841	67.0968	74.4104	33.5775	50.4091	13.7298	39.8952
0.4004	32.3517	43.6004	29.7813	54.7212	54.1206	46.5069	85.9683	31.4359	82.5552	33.6272	49.6931	18.5678	44.7722	85.3066	28.669	63.1872	114.359	15.5133	29.6642	4.32481	118.39	87.8915	98.51	86.8013	37.2231	1.14838	107.257	27.5338	5.07659	25.3973	26.0837	24.8647	120.627	42.7438	57.4494	64.7224	40.2737	64.8347	85.4729	65.4121	38.2479	23.6339	22.8754	66.5352	74.3219	33.6246	50.3987	13.7607	40.0072
0.433767	32.3708	43.6102	29.6952	54.8078	54.2553	46.4116	85.7905	31.5937	82.6072	33.6614	50.0976	18.8152	43.8959	85.8761	28.6843	63.1992	114.263	15.705	29.6374	4.39602	117.657	87.8114	98.5258	86.749	37.12	1.07408	107.642	27.3794	5.0582	26.0863	26.0823	24.9149	120.322	42.5947	56.9947	65.1941	40.062	64.8877	85.7817	64.9147	38.1766	23.4632	22.8136	66.4433	74.373	33.2051	50.452	13.8389	40.0246
0.467133	31.973	43.7951	29.5353	55.2198	54.1934	46.5301	85.8361	31.5518	81.0522	34.4613	50.2224	18.8716	43.6214	86.1256	28.6031	63.1914	114.327	15.6167	29.7389	4.29796	117.089	87.9464	98.8353	86.3929	37.2776	1.2309	107.905	27.3151	5.05049	26.0197	25.7283	25.3614	119.741	42.4541	56.698	65.4009	40.23	64.88	86.0671	64.3925	38.1291	23.388	22.7994	66.3758	74.516	32.9588	50.4343	13.7941	39.9221
0.5005	31.7059	43.8522	29.535	55.4317	54.2971	46.472	85.8955	31.5276	82.5525	33.7756	50.4239	18.9391	42.8735	86.6988	28.6898	63.1844	114.268	15.7042	30.0377	4.39589	116.791	88.0484	99.4902	85.554	37.35	1.3372	108.063	27.2676	5.074	25.9136	26.1486	24.7991	119.239	42.117	56.5053	65.5702	40.2598	64.8906	86.3262	63.9404	38.2935	23.6059	22.9082	66.4491	74.6632	32.7097	50.4979	13.8889	39.977
0.533867	31.3085	44.0049	29.4683	55.5562	54.6134	46.1019	85.8998	31.5204	81.1669	34.3724	50.582	19.0391	42.2739	87.1013	28.6587	63.1833	114.34	15.6279	30.0273	4.22086	116.705	87.9538	99.8849	84.6161	37.3895	1.46968	108.21	27.2452	5.03651	25.9992	26.0471	24.9447	118.788	41.961	55.9913	66.2112	40.0499	64.9217	86.671	63.4602	37.9195	23.3205	22.9345	66.5534	74.4046	33.2468	50.5109	13.8626	40.0272
0.567233	30.9912	44.1612	29.3977	55.5374	54.9346	45.613	85.8787	31.5088	81.0365	34.4404	50.8419	19.1776	41.4577	87.6248	29.0201	63.2438	114.492	15.466	30.1255	4.27089	116.79	87.9055	100.15	84.4649	37.3885	1.43298	108.26	27.2432	5.01913	25.9811	26.1429	24.7588	118.034	41.5528	55.7483	66.4914	40.107	64.8973	87.0754	62.9424	38.2783	23.6416	22.8312	66.4329	74.0168	33.8894	50.5333	13.9841	39.9193
0.6006	30.9567	44.1873	29.3308	55.6115	55.4831	45.1486	85.8588	31.5321	81.1119	34.4144	51.0822	19.2371	41.3889	87.7583	28.7024	63.2235	114.488	15.4867	30.1101	4.28061	116.645	87.9129	100.271	84.1946	37.5078	1.52026	108.623	27.172	5.03475	25.9241	26.1044	24.7792	117.335	41.2067	55.1914	67.0592	40.0563	64.928	87.4027	62.434	38.3019	23.6236	22.989	66.6403	73.7258	34.5171	50.4692	13.8179	39.8692
0.633967	30.7576	44.1315	29.2446	55.857	55.7785	44.8457	85.9251	31.4827	81.7374	34.2203	51.3057	19.3007	41.2225	87.86	27.8768	63.0833	114.52	15.4522	30.0485	4.22055	116.346	88.0709	100.508	83.709	37.5133	1.50839	108.899	27.0827	5.06405	25.9136	25.6839	25.3448	116.394	40.6793	54.8035	67.4577	39.9549	64.9662	87.6451	62.1054	38.2615	23.6641	23.2511	67.0657	73.3451	35.0007	50.4638	13.9206	39.5777
0.667333	30.723	44.1162	29.2098	55.8393	55.7946	44.8774	85.9185	31.4374	81.8467	34.0615	51.3865	19.3543	41.2157	87.8814	27.4064	63.1299	114.346	15.6348	29.9663	4.25539	116.036	88.2513	100.6	83.5045	37.6409	1.65327	109.22	27.0548	5.15168	25.9701	25.6556	25.3599	115.579	40.262	54.3943	67.7923	39.8651	64.9354	87.9185	61.7095	38.2713	23.6548	24.0852	68.187	73.0893	35.3497	50.5498	13.8478	39.5869
0.7007	30.6149	44.1625	29.1259	56.2062	55.786	44.8759	85.9665	31.4206	82.0752	32.8901	51.4986	19.4031	40.9492	87.884	27.0647	62.9974	114.518	15.4233	29.9903	4.28601	116.038	88.2962	101.013	82.9875	37.6776	1.63773	109.727	27.1191	5.11898	25.8272	25.762	25.2861	114.606	39.669	54.0648	68.02	39.7297	65.0057	87.8814	61.7232	38.1055	23.3421	24.3222	68.3819	72.9008	35.8386	50.5005	13.9088	39.4274
0.734067	30.4349	44.0254	29.0214	56.5267	55.9256	44.8008	86.0071	31.3888	81.4186	34.1061	51.6604	19.4226	40.946	87.893	26.406	63.0331	114.257	15.7294	30.0184	4.18995	116.068	88.2956	101.205	81.9899	37.7104	1.63088	110.357	26.897	5.14739	25.5642	26.0754	24.9004	113.837	39.2474	53.8281	68.3235	39.608	64.9748	87.9754	61.6367	38.2593	23.6598	24.3321	68.4048	72.6358	36.2684	50.5298	13.9413	39.3434
0.767433	30.3866	44.0913	29.0059	56.4923	55.8654	45.0754	85.9717	31.3825	82.1255	33.7728	51.7708	19.5662	40.7948	87.8189	25.8769	63.102	114.238	15.6492	30.0281	4.21359	116.513	87.8001	101.436	82.0781	37.6322	1.60948	111.524	26.473	5.06287	25.7529	26.1323	24.9288	112.795	38.6838	53.3971	68.8288	39.5744	64.9834	88.3676	61.1396	38.2806	23.6049	24.959	68.7633	72.533	36.6952	50.5362	13.8948	39.324
0.8008	30.276	44.1745	28.9836	56.4811	56.2826	44.5766	86.0154	31.3709	81.5172	34.0352	51.8659	19.5484	40.6311	87.9334	25.3167	63.3004	114.3	15.6831	30.0138	4.25425	117.151	87.037	101.57	81.0379	37.6768	1.6252	111.709	26.4137	5.1	25.8784	25.6653	25.6162	111.696	38.0863	52.7644	69.4309	39.421	65.0228	88.622	60.8039	38.3416	23.6555	25.1956	69.0364	72.4299	37.0077	50.5434	13.9636	39.4094
0.834167	30.1591	44.1187	28.8314	56.648	56.9496	44.0834	86.0316	31.3602	81.8064	33.8764	52.3403	19.7178	40.6202	88.1273	24.7165	63.4502	114.171	15.8186	29.9881	4.24735	117.802	86.2825	101.569	81.0354	37.6696	1.59707	112.494	26.2767	5.13658	25.7954	25.6451	25.5575	110.768	37.8609	52.4769	69.8652	39.4696	64.9669	89.0242	60.4155	38.0107	23.3127	25.5097	69.217	72.522	36.9801	50.5275	13.9587	39.2621
0.867533	30.1402	44.1548	28.7072	57.0592	57.2237	43.853	86.023	31.3695	82.23	33.7214	52.6469	19.7286	40.3986	88.3796	24.0827	63.8331	113.991	15.9924	29.9888	4.23727	117.84	86.3286	101.649	80.5935	37.8375	1.72626	112.631	26.2212	5.14821	25.6283	25.6888	25.4012	110.269	37.7339	52.1337	70.4327	39.4736	64.9938	89.4862	59.8365	38.2039	23.6448	27.4514	69.5759	72.6403	36.9274	50.4401	13.9182	39.1774
0.9009	29.8342	44.2094	28.5853	57.464	57.4843	43.652	85.9973	31.3519	82.6855	33.6112	52.9107	19.785	40.2527	88.5374	23.7844	64.021	114.116	15.8527	30.0832	4.14688	117.807	86.3363	101.706	80.2068	37.884	1.7816	112.702	26.2038	5.06022	25.6226	25.6722	25.4761	110.163	37.6886	51.9741	70.6588	39.5399	64.9832	89.8651	59.4474	38.2569	23.6731	26.9968	69.2693	72.7206	36.8386	50.5055	13.9779	39.3594
0.934267	29.7237	44.293	28.5103	57.7139	57.7424	43.444	86.0129	31.3552	82.5748	33.6752	53.073	19.9027	40.3076	88.8444	23.2217	64.3331	114.319	15.7015	29.9767	4.23243	117.803	86.4159	101.796	79.8414	37.9507	1.9188	112.83	26.1319	5.0317	25.62	25.71	25.3875	110.098	37.6681	51.6673	70.9075	39.2708	65.0474	90.1691	58.9871	38.2538	23.6653	28.5624	68.9226	72.7519	36.8427	50.4469	14.0736	39.3464
0.967633	29.8011	44.268	28.5739	57.619	58.0086	43.2582	85.9489	31.4027	83.0288	33.4062	53.2663	19.9382	40.3346	88.9113	22.9758	64.3699	114.377	15.713	29.9982	4.24552	117.939	86.4111	101.9	79.5584	37.9547	1.92052	112.849	26.1351	5.10652	25.6396	25.6821	25.399	109.464	37.2478	51.5149	71.1922	39.2538	65.1193	90.4778	58.677	38.2536	23.691	28.7803	68.8609	72.6317	36.7944	50.4488	14.1768	39.3719
1.001	30.2713	44.0922	28.5626	57.9554	58.393	43.0437	86.0095	31.3461	83.9303	32.9298	53.5413	19.8761			22.5468	64.864	115.079	15.213	29.9835	4.2325	117.942	86.3561	102.022	79.4701	38.1159	2.09255	112.904	26.07	5.11382	25.322	25.905	25.2327	108.809	36.6944	51.4599	71.2401	39.1784	65.1735	90.8224	58.2149	38.2509	23.6837	29.1097	68.668	72.2114	37.1869	50.5259	14.3605	39.466
1.03437	30.4917	44.0045	28.4762	58.3793	58.7301	42.8909	86.1101	31.2658	83.8219	32.9761	53.5327	19.8291			22.1384	65.3595	115.438	14.9431	29.9818	4.27088	118.12	86.2837	102.2	79.2303	38.1132	2.13591	112.997	25.858	5.08867	25.6555	25.6215	25.5908	107.73	36.0078	51.385	71.35	39.0904	65.1031	91.155	57.8081	38.2306	23.6747	29.7552	68.3377	72.0052	37.343	50.7329	14.7147	39.4218
1.06773	30.634	43.9912	28.5959	58.2581	58.9816	42.7952	86.1748	31.2151	83.8493	32.9798	53.53	19.9036			21.9727	65.4526	115.789	14.6811	30.0059	4.24202	118.227	86.241	102.092	79.0005	38.2329	2.25753	113.909	25.8954	5.03016	25.9216	25.6802	25.4523	106.718	35.3622	51.0158	71.8221	39.241	65.1278	91.2166	57.7879	38.2802	23.6759	30.2942	67.9897	71.7886	37.6162	50.7232	14.6792	39.3902
1.1011	30.8456	43.8567	28.4134	58.5866	59.1303	42.6151	86.2056	31.1791	83.4607	33.0982	53.6161	19.9513			22.0702	65.5869	116.157	14.4395	29.988	4.25737	118.102	86.3315	102.049	79.062	38.2611	2.34363	113.445	25.8078	5.09518	25.7564	25.6851	25.41	105.386	34.4707	50.7559	72.3485	38.4585	65.017	91.2155	57.767	38.2551	23.6958	30.9245	67.6681	71.3773	37.8555	50.7965	14.8778	39.2022
1.13447	31.0674	43.7801	28.3508	58.8541	59.5844	42.2847	86.17	31.2132	81.842	34.0457	53.5553	19.8559			22.0633	65.6636	116.395	14.2123	29.978	4.2838	118.285	85.9955	101.926	78.9377	38.1852	2.38077	113.835	25.7617	5.03649	27.2155	25.6736	25.4164	104.607	34.0414	50.6893	72.6136	37.7822	64.9906	91.1851	57.8751	38.2339	23.7034	31.3033	67.4796	70.9957	38.2787	50.8746	14.9762	39.2032
1.16783	31.1612	43.749	28.3855	58.9186	59.8756	42.1364	86.1111	31.2586	81.4027	34.423	53.7215	19.8252			21.9323	65.9974	116.576	14.1098	29.9894	4.27158	118.427	85.6264	101.901	78.9808	38.3763	2.55567	113.705	25.7737	5.06075	28.4219	25.6814	25.4258	103.616	33.4716	50.6738	72.9503	36.7603	64.8673	91.3024	57.8007	38.2924	23.664	31.5991	67.3337	70.7255	38.4169	50.859	14.9001	39.225
1.2012	31.2742	43.7202	28.3361	59.2927	60.0846	41.9756	86.3078	31.1537	81.2544	34.6321	53.7856	19.8879			21.861	66.5044	116.335	14.2605	29.9825	4.27196	118.556	85.456	101.936	78.9265	38.5168	2.67418	113.532	25.6848	5.05474	27.3931	26.3793	24.7518	102.536	32.9209	50.5044	73.3535	35.9176	64.7978	91.2587	57.8401	38.239	23.6853	31.6684	67.2675	70.4879	38.5809	50.9881	15.1043	39.2678
1.23457	31.239	43.6944	28.2906	59.3207	60.283	41.7511	86.3027	31.1532	81.2148	34.6476	53.6411	19.8512			21.8469	66.5945	116.372	14.2605	29.9869	4.25197	118.749	85.2152	101.811	78.9768	38.4538	2.6564	113.348	25.7374	5.01149	27.1619	26.714	24.4423	101.384	32.3953	50.5488	73.0601	35.1445	64.782	91.435	57.4863	38.2347	23.6509	31.8806	67.205	70.0492	38.9587	51.0545	15.1932	39.2718
1.26793	31.2738	43.6893	28.2654	59.5039	60.5217	41.7248	86.1514	31.2532	81.8094	34.2499	53.6402	19.8255			21.8476	66.6053	116.275	14.3689	29.9799	4.26374	118.836	85.0217	101.788	78.9687	38.6873	2.87828	113.273	25.8699	5.09367	26.2115	26.805	24.3117	100.283	31.967	50.5501	72.919	34.369	64.6382	91.5016	57.644	38.2645	23.6435	31.8867	67.2234	69.7229	39.2154	51.184	15.2665	39.2787
1.3013	31.2356	43.6716	28.2329	59.6172	60.7077	41.5375	86.1116	31.2602	82.6663	33.7491	53.8314	19.9047			21.8632	66.6519	116.212	14.438	30.1145	4.15536	118.86	84.9153	101.701	78.9773	38.7077	2.93968	113.059	25.8477	5.19956	25.3871	26.841	24.3194	99.1589	31.5098	50.5144	72.848	33.7041	64.6181	91.6515	57.4818	37.9476	23.3687	31.8386	67.1588	69.4843	39.4722	51.2142	15.2895	39.342
1.33467	31.406	43.6107	28.2265	59.707	60.8105	41.4187	86.1389	31.2464	81.9664	34.1043	53.7345	19.872			21.8959	66.5352	116.042	14.5485	30.0274	4.20389	118.949	84.7322	101.785	78.9474	38.7149	3.00499	112.947	25.8772	5.10872	25.6981	26.8912	24.3118	98.3612	31.0879	50.3314	73.0935	33.1988	64.7252	92.3968	56.7482	38.1129	21.4076	32.0094	67.0743	69.3268	39.7688	51.3258	15.5287	39.4626
1.36803	31.5752	43.5923	28.2694	59.7149	60.9057	41.2979	86.203	31.218	83.3883	33.2204	53.8758	19.8475			21.9183	66.5561	115.898	14.6719	30.1297	4.13089	119.09	84.5444	101.771	79.1219	38.6749	2.99752	112.926	25.9188	5.10683	25.7008	26.5237	24.6537	97.2523	30.6411	49.9989	73.4568	32.5783	64.8	92.7805	56.3488	38.0776	22.2193	31.9569	67.0491	69.1232	40.0691	51.3952	15.7021	39.5257
1.4014	31.5361	43.5676	28.2664	59.7398	61.119	41.0694	86.2682	31.155	82.7873	33.5609	53.7943	19.91			21.8908	66.4155	115.805	14.7353	30.0028	4.23661	119.164	84.3717	101.941	78.8612	38.7873	3.12317	113.112	26.0321	5.13195	25.8057	26.5565	24.6053	96.1145	30.2166	49.7169	73.8706	31.6939	64.9506	93.0581	56.0971	38.0741	21.4915	32.088	66.9861	69.0986	40.2281	51.6579	16.0421	39.6401
1.43477	31.793	43.5225	28.3756	60.0124	61.3207	40.9482	86.2867	31.1395	83.884	32.9826	53.7684	19.8557			21.9078	66.1838	115.707	14.7752	30.0028	4.23661	119.121	84.4034	101.935	78.8703	38.8264	3.12257	112.604	26.1998	5.11598	25.6803	26.4248	24.7172	95.2609	29.908	49.3553	74.5446	30.6578	65.2434	93.3711	55.8745	38.0359	22.3956	32.1631	66.9335	68.9023	40.4779	51.5711	15.9511	39.6405
1.46813	31.9507	43.4205	28.3973	60.5467	61.35	40.8398	86.0575	31.2971	84.0948	32.8773	53.7374	19.8568			22.0956	65.6631	115.716	14.8674	30.0186	4.21529	119.252	84.3691	101.928	78.729	38.8698	3.13563	112.44	26.3241	5.09791	25.787	26.4187	24.7101	94.4324	29.4915	49.1435	75.0136	29.6191	65.7657	93.6248	55.5003	38.0537	22.2809	32.4377	66.808	68.5794	40.8892	51.663	16.1587	39.7024
1.5015	32.0037	43.4096	28.3647	60.6294	61.8997	40.5405	86.0552	31.3061	84.0587	32.9362	53.7581	19.7701			22.3771	65.0424	115.585	14.9077	30.0024	4.284	119.194	84.4124	101.851	78.9274	39.0074	3.28505	112.731	26.246	5.06378	25.6572	26.5096	24.5668	94.244	29.4839	48.864	75.7022	29.0117	66.1485	93.9067	55.2081	38.0633	21.435	32.9999	66.4745	68.175	41.3774	51.7431	16.1623	39.7902
1.53487	32.0222	43.3891	28.3488	60.824	62.0334	40.4414	86.1913	31.2105	84.1508	32.9026	53.701	19.8034			22.9	64.3719	115.555	14.9179	30.0422	4.20628	119.236	84.5189	101.879	78.9154	39.1502	3.31798	112.505	26.3064	5.08035	25.7574	26.53	24.4764	93.9438	29.3454	48.569	76.4981	28.2542	66.7899	94.0893	55.0696	37.8541	20.443	33.1548	66.3971	67.8939	41.7768	51.8866	16.1966	39.8093
1.56823	32.1775	43.2783	28.3006	60.6879	62.0769	40.34	86.2115	31.202	84.6991	32.7183	53.7322	19.7763			23.2532	64.0399	115.546	14.9978	29.9949	4.28438	119.45	84.0015	101.896	78.7687	39.2021	3.35529	111.261	27.2289	5.12028	25.5832	25.8635	25.1037	93.1734	29.1292	48.4408	77.0063	27.6836	67.3039	94.3369	54.699	37.8641	19.0125	33.43	66.3062	67.7685	42.1392	52.0968	16.3209	39.9644
1.6016	32.2681	43.2361	28.2329	60.7504	62.3908	40.1236	86.2383	31.1744	83.0832	33.3749	53.7281	19.7885			23.6215	63.7382	115.573	14.9529	30.0009	4.26464	119.546	83.859	101.839	78.7666	39.3763	3.50116	111.889	26.879	5.09364	25.7317	25.2678	25.6699	92.2443	28.7981	48.1916	77.552	27.2846	67.7447	94.6556	54.3416	37.823	20.1577	33.6444	66.2205	67.6916	42.3628	52.1599	16.4161	40.1284
1.63497	32.7445	43.1449	28.3179	60.8763	62.524	40.0324	86.1761	31.2265	81.9554	34.0824	53.7345	19.741			23.5181	63.8629	115.553	14.8889	29.9966	4.26983	119.659	83.6336	101.86	78.6745	39.4875	3.46774	111.905	26.8408	5.09604	25.7169	25.0642	25.8526	91.3017	28.4884	48.1907	78.4457	27.0421	68.0725	94.9801	53.9014	37.8653	18.5354	33.8869	66.0425	67.7321	42.2185	52.1965	16.4492	39.8618
1.66833	32.9297	43.0901	28.3174	60.8217	62.9096	39.7801	86.2123	31.2241	81.6948	34.3428	53.7668	19.7067			23.8923	63.5708	115.975	14.6703	30.0524	4.2472	119.69	83.5468	101.933	78.4734	39.5861	3.5483	111.141	27.413	5.09545	25.6457	25.0095	25.9326	90.8478	28.3244	48.064	79.0487	26.5534	69.0508	95.0459	53.7599	37.8159	18.5324	34.1753	65.8232	67.7648	42.097	52.3812	16.5794	39.9037
1.7017	33.0066	43.086	28.2702	60.8403	63.1015	39.5539	86.3143	31.1271	81.7925	34.1823	53.8056	19.7085			24.0179	63.5216	116.407	14.3886	30.0082	4.23096	119.709	83.5145	101.863	78.576	39.682	3.54658	112.119	26.871	5.07801	25.5133	25.3809	25.437	91.0699	28.3657	48.1274	79.5108	26.2301	70.0693	95.3681	53.3327	37.8856	18.321	34.4227	65.6351	67.8511	41.9428	52.2838	16.6502	40.027
1.73507	32.9584	43.0302	28.2181	60.792	63.3443	39.3189	86.0571	31.2765	81.8944	34.056	53.7423	19.7555			24.4423	63.1089	116.583	14.411	30.0081	4.26221	119.744	83.4252	102.048	78.4868	39.8545	3.5171	111.189	27.4082	5.06232	25.6215	25.062	25.848	91.4432	28.4429	48.26	80.0931	26.1653	70.3562	95.4303	53.1147	37.9436	18.6916	34.731	65.4987	68.0094	41.7592	52.57	16.7627	39.9548
1.76843	32.8968	42.9844	28.2302	60.8914	63.3949	39.1343	86.0501	31.2939	82.0976	34.0598	53.9297	19.7748			24.7127	62.9782	116.688	14.4315	29.9846	4.2865	119.802	83.3714	102.116	78.3435	39.8652	3.49357	111.22	27.3847	5.05901	25.6999	25.5444	25.3919	91.9069	28.6209	48.3659	80.5468	26.0901	70.6273	95.7317	52.7799	37.9389	19.5065	35.1548	65.1294	68.2576	41.4797	52.6134	16.7295	39.9084
1.8018	32.9696	42.9087	28.2266	60.8963	63.5619	38.9794	86.0671	31.2748	82.4684	33.7973	54.006	19.8203			25.0828	62.7003	116.716	14.3149	30.0588	4.19578	119.76	83.3843	102.222	78.2625	39.9943	3.52436	111.355	27.2478	5.05683	25.7189	25.948	24.9426	92.2418	28.7181	48.4368	80.6619	25.9913	71.6114	95.8467	52.5582	37.99	19.5707	35.279	64.9938	68.5086	41.0773	52.6999	16.8099	39.9414
1.83517	32.7928	43.026	28.171	61.1663	63.5883	38.8437	86.1475	31.2529	82.4936	33.8653	53.8848	19.818			24.8579	62.8381	116.411	14.5528	29.9958	4.30507	119.78	83.3517	102.234	77.9497	40.2294	3.45424	111.581	26.9615	5.05262	25.712	25.9894	24.9125	91.7882	28.5768	48.567	81.3823	25.8446	71.934	95.9709	52.1945	38.0957	18.7169	35.5142	64.9	68.7061	40.7317	53.0177	16.8294	39.9349
1.86853	32.9134	42.8791	28.1675	61.1013	63.7912	38.7893	86.2425	31.1945	83.3894	33.2482	53.9074	19.7718			24.4322	63.1308	116.181	14.5566	29.9881	4.30397	119.905	83.0315	102.218	77.9651	40.3137	3.4223	111.74	26.6679	5.09319	25.3673	26.7182	24.2524	90.606	28.2203	48.5044	81.7487	25.8285	72.504	96.1906	51.7955	38.0118	19.6064	35.603	64.7377	68.8495	40.3148	53.1331	16.8903	39.911
1.9019	32.9217	42.9073	28.1931	61.3367	63.6781	38.7966	86.2421	31.1834	83.4694	33.1995	53.8612	19.7209			23.8689	63.7367	115.967	14.7351	30.0085	4.3094	120.003	82.8651	102.202	77.7656	40.3894	3.33738	111.796	26.6297	5.05444	25.7029	26.9685	23.9979	89.0794	27.8342	48.387	81.8304	25.7399	72.7417	96.3006	51.5825	37.796	17.9361	35.9095	64.3449	68.9616	40.0126	53.2589	16.8973	39.9964
1.93527	32.6533	42.9933	28.1498	61.2032	63.6071	38.8207	86.0947	31.2621	84.0045	32.9112	53.8608	19.7365			23.6171	64.0646	116.015	14.7218	30.0215	4.25054	120.111	82.6092	102.16	77.8583	40.4479	3.43143	113.156	25.4957	5.03607	26.6534	26.1259	24.728	87.889	27.5472	48.4466	81.9008	25.9137	72.8859	96.4654	51.1389	38.1444	18.4547	36.2001	64.2094	69.1037	39.7373	53.3581	16.8529	40.2203
1.96863	32.9932	42.9273	28.1955	61.293	63.5683	38.8088	86.0873	31.2939	84.0814	32.8694	53.9222	19.7821			23.0879	64.7435	115.602	14.9802	30.0067	4.31054	120.106	82.4591	102.303	77.5834	40.8052	3.35314	111.727	26.6728	5.06736	27.2459	25.9708	24.9353	86.4961	27.2816	48.8319	82.4385	26.3676	73.2838	96.4898	50.8724	38.1304	18.6035	36.441	63.9886	69.0885	40.2779	53.6163	16.8541	40.2835
2.002	32.9629	42.9162	28.1989	61.2196	63.4941	38.8441	86.225	31.2036	84.0717	32.8931	53.9225	19.7745			23.1896	64.5895	115.435	15.0883	30.1304	4.21443	120.118	82.4562	102.257	77.6181	40.8057	3.35456	111.879	26.6382	4.98041	27.9955	25.799	25.0998	85.3475	27.0884	48.9503	82.7297			96.6236	50.508	37.9055	20.0128	36.8784	63.6925	69.0693	40.5112	53.8176	16.9137	40.7551
2.03537	32.9486	42.9326	28.1743	61.317	63.4603	38.8585	86.2467	31.1637	83.9668	32.9208	53.917	19.7178			23.1669	64.6477	115.452	15.0735	30.0421	4.28045	120.169	82.4098	102.306	77.3672	40.748	3.34831	111.818	26.674	4.96566	27.1825	25.812	25.1668	84.2114	26.9437	48.8727	82.5493			96.7147	49.7942	37.9891	20.023	37.0486	63.5256	68.7917	41.0311	54.1475	16.9885	40.8254
2.06873	32.4941	43.0286	28.1797	61.288	63.4216	38.9684	86.1116	31.235	83.6809	32.9805	53.9295	19.7747			22.9839	64.8012	115.43	15.1222	30.0119	4.31215	120.187	82.299	102.21	77.3843	40.9672	3.32341			5.07272	28.355	25.7786	25.2667	83.4394	26.7408	48.9252	82.6865			96.6769	49.2971	38.1009	18.8138	37.4003	63.2421	68.4777	41.6016	54.2548	17.025	41.1434
2.1021	32.7861	43.0415	28.2019	61.2062	63.4166	38.9217	86.1659	31.2058	82.7086	33.5347	53.891	19.7629			22.8907	64.943	115.498	15.1069	29.9946	4.32835	120.25	82.2417	102.254	77.3521	41.206	3.2466			5.07392	28.3806	25.6603	25.3604	82.7351	26.7587	49.0628	82.9741			96.7123	48.5317	37.786	17.8989	37.5489	63.0708	67.9166	42.4596	54.3189	17.031	41.152
2.13547	32.9108	43.0114	28.2194	61.5742	63.3713	39.0569	86.1836	31.2104	82.1997	33.9314	53.931	19.7306			22.3872	65.407	115.43	15.1494	30.168	4.24814	120.284	82.0616	102.176	77.563	41.2744	3.27714			5.16502	29.072	25.7334	25.3148	81.8703	26.7468	49.0334	82.9575			96.6651	48.0588	37.6692	17.8428	37.8877	62.7519	67.5488	42.9747	54.3874	17.0357	41.0282
2.16883	32.7654	43.0326	28.2534	61.6192	63.2353	39.1282	86.1409	31.2344	81.8846	34.2159	53.8466	19.7435			22.616	65.4827	115.452	15.1246	29.9727	4.37829	120.37	81.8108	101.904	77.9064	41.4937	3.18779			5.16783	29.4903	25.7459	25.3298	80.8798	26.8917	49.0447	83.01			96.1067	47.17	37.451	17.7119	38.476	62.2452	67.0814	43.6634	54.6291	16.9991	41.1321
2.2022	32.9065	42.9974	28.2419	61.9954	63.4818	39.0508	86.0206	31.2844	81.6858	34.2444	53.9002	19.7584			22.3269	65.6229	115.138	15.3365	30.0116	4.31548	120.322	81.7761	101.345	78.6513	41.6303	3.15412			5.05946	29.178	25.7121	25.3212	80.3884	27.0578	48.9766	83.0011			95.9552	46.8489	37.5105	17.6769	38.8562	61.9315	66.7735	44.2557	54.7983	17.0352	40.9931
2.23557	32.4428	43.0927	28.3186	62.2088	63.781	38.8983	86.1084	31.2368	83.1631	33.3362	53.863	19.7443			22.8015	64.8932	115.109	15.3137	30.0172	4.25573	120.393	81.6377	101.029	79.1941	41.592	3.25527			5.09778	28.4162	25.7587	25.2635			48.964	82.8978			95.9469	46.7404	37.1203	16.8709	39.1124	61.7332	66.2497	45.2039	54.8444	17.086	40.9941
2.26893	32.7394	43.1149	28.2711	62.2404	64.1537	38.6664	86.1955	31.184	82.5271	33.7524	53.8839	19.7166			23.0386	64.4898	115.172	15.374	30.1188	4.2432	120.396	81.5598	100.6	79.9319	41.8267	3.18523			5.04639	29.0905	25.738	25.3638			49.147	83.0628			95.4499	46.2515	37.2474	16.7665	39.3936	61.4841	65.9309	46.0317	55.0055	17.0444	40.8422
2.3023	32.7608	43.0158	28.4292	62.8821	64.408	38.6009	86.0303	31.2878	83.4363	33.1201	53.9357	19.7182			23.2025	64.2507	115.213	15.3381	30.0117	4.27722	120.465	81.2858	100.178	80.5682	42.0544	3.08927			5.02677	28.9739	25.7611	25.2867			49.1401	83.1461			94.8127	45.8225	37.1038	16.9075	39.6164	61.2775	65.5845	46.9719	55.1283	17.0572	40.1812
2.33567	32.4191	43.0965	28.2311	62.4922	64.4103	38.5184	86.0301	31.2977	84.3266	32.8246	53.8366	19.7338			23.1789	64.3157	115.192	15.2627	30.0067	4.29913	120.453	81.4666	99.8503	81.143	42.0893	2.97177			4.99319	28.3045	25.8711	25.0461			49.1669	83.1524			94.4239	45.518	37.1025	16.8658	39.919	60.9697	65.2506	47.6109	55.2108	17.0678	39.8434
2.36903	32.7552	43.0955	28.265	62.4308	64.5905	38.499	86.1984	31.2002	84.5274	32.7325	53.8055	19.704			23.3537	64.1233	115.063	15.3792	30.1042	4.25264	120.464	81.2777	99.272	82.228	42.2584	2.963			4.9894	28.4784	25.7095	25.2984			49.1365	83.1732			93.9662	45.2222	38.1832	18.2474	40.154	60.7544	65.0989	48.2125	55.37	16.998	39.9836
2.4024	32.3841	43.1377	28.4088	63.0263	64.8324	38.3433	86.0819	31.2505	83.6226	33.0501	53.9474	19.7479			23.3198	64.1756	115.039	15.3887	30.1841	4.17788	120.452	81.1272	98.7582	82.8928	42.2256	2.98			4.94417	27.8735	25.5178	25.4867			49.3023	83.398			93.2528	44.9974	37.8641	20.0944	40.8039	60.0968	64.739	49.3607	55.3486	17.0066	40.0596
2.43577	32.717	43.0745	28.5077	63.1264	64.983	38.4049	86.2115	31.1567	83.1485	33.2131	53.8575	19.7327			23.2178	64.2883	114.856	15.5998	30.0061	4.33341	120.428	81.3728	98.3911	83.2764	42.2823	2.964			4.91321	27.6464	25.406	25.6472			49.8305	83.5659			92.7792	44.8846	37.8658	20.0418	40.953	60.098	64.3932	50.7316	55.5564	17.0296	39.9619
2.46913	32.3733	43.2097	28.443	63.0478	65.3696	38.4641	85.9592	31.3316	82.2413	33.9229	53.8455	19.7512			23.2906	64.2129	114.582	15.838	30.0115	4.27827	120.442	81.3423	98.2477	83.4876	42.3961	2.90851			4.90844	28.8588	25.4128	25.7009			49.9842	83.6372			92.3034	44.7484	37.7952	20.6016	41.4807	59.4799	64.1897	51.4182	55.8497	16.9736	39.658
2.5025	32.2144	43.257	28.4291	63.042	65.4245	38.3468	86.0823	31.242	81.8624	34.1834	53.8053	19.7725			23.0235	64.5377	114.817	15.6137	30.0148	4.33741	120.515	81.0767	97.9659	84.0202	42.5373	2.78713			4.99731	27.1017	25.3516	25.725			50.7556	83.6686			91.9002	44.6321	37.8441	20.1138	42.083	58.7677	64.0798	52.375	55.8603	16.9325	39.7798
2.53587	32.4796	43.2012	28.4412	63.2497			86.1	31.232	81.7835	34.1849	53.794	19.7705			22.3851	65.1986	114.88	15.5884	29.9828	4.34482	120.544	80.8174	97.7415	84.3745	42.8335	2.38118			5.01825	27.011	25.4091	25.7512			51.5466	83.4966			91.3074	44.5391	37.7839	20.5291	43.0567	58.0383	63.8784	53.0152	55.963	16.9188	39.4127
2.56923	32.6894	43.1069	28.4864	63.3007			86.0853	31.2497	82.2892	33.9232	53.7743	19.7365			22.2467	65.3877	115.306	15.1295	29.9558	4.33687	120.58	80.6657	97.1786	85.1436	42.9851	2.34508			4.95869	26.8693	25.4369	25.7248			52.1168	83.0589			91.0843	44.5118	37.8409	20.1386	44.1089	57.2868	63.5711	53.8044	55.9282	16.9116	39.5345
2.6026	32.6488	43.1195	28.652	63.5495			86.4161	31.0549	82.7475	33.5907	53.9204	19.7255			22.4729	65.4173	114.96	15.451	30.1283	4.16229	120.554	80.677	96.862	85.5294	43.0511	2.32837			5.00692	25.3123	25.4542	25.6788			52.6972	82.5658			90.9586	44.5226	38.1171	18.7723	44.7468	56.8439	63.4201	54.6289	55.9234	16.9043	39.7622
2.63597	32.58	43.1467	28.6584	63.6427			86.3834	31.0638	83.2207	33.1897	53.8488	19.7339			22.1851	65.7903	114.559	15.7162	30.6439	2.31702	120.551	80.6813	96.4203	86.1699	43.004	2.22039			5.06232	25.9565	25.4376	25.7545			52.9977	81.9695			90.6126	44.5107	37.8165	18.041	45.2652	56.5076	63.1825	55.4743	56.155	16.8657	39.8399
2.66933	32.6222	43.1159	28.7118	63.842			86.3733	31.0682	83.2148	33.1813	53.9011	19.6497			22.0415	66.2097	114.768	15.546	30.6275	2.38595	120.584	80.5597	96.0813	86.7385	43.0162	2.24146			5.08872	25.8295	25.4273	25.6766			53.1901	81.5197			90.0945	44.4332	37.9935	19.6014	45.3703	56.386	63.0733	56.0163	56.3751	16.821	39.8609
2.7027	32.6403	43.151	28.772	63.9334			86.4459	31.0768	82.5046	33.6717	53.803	19.7034			22.0544	66.3254	114.299	16.03	30.655	2.39444	120.598	80.5514	95.7934	86.9383	43.1762	2.15546			5.05366	25.917	25.5575	25.4945			53.427	80.8539			89.8189	44.382	37.5684	17.7181	45.6118	56.2847	62.9323	56.7564	56.419	16.8056	40.0686
2.73607	32.1846	43.2488	28.7992	64.2453			85.9753	31.4319	82.0764	33.8898	53.7446	19.7501			21.991	66.4766	114.671	15.7475	30.651	2.37596	120.695	80.358	95.7632	87.0248	43.1036	2.26916			5.12804	25.82	25.6347	25.1865			53.5624	80.5051			89.6938	44.3873	37.5544	17.6789	46.2005	55.8143	62.5158	58.1508	56.7375	16.7102	40.2629
2.76943	32.1987	43.2246	28.7963	64.2602			85.6606	31.647	81.8749	34.1582	53.7212	19.7068			22.0191	66.3111	114.524	15.918	30.653	2.40573	120.666	80.3399	95.7654	87.1202	43.2296	2.1134			5.15572	25.4855	25.6904	25.1724			53.7181	79.714			89.4151	44.35	37.6016	17.6943	46.7553	55.4145	62.2809	58.7933	56.8266	16.6955	40.8698
2.8028	32.5969	43.2378	28.8421	64.5462			85.3814	31.8415	81.8523	34.0881	53.7287	19.7233			22.0035	66.4136	114.204	16.2487	30.6371	2.47229	120.676	80.1872	95.7864	87.0872	43.2219	2.0074			5.11221	25.8642	25.5978	25.3228			53.7816	79.3656			89.0416	44.2933	37.2643	16.6063	47.4537	55.1488	62.2428	58.9454	57.0417	16.6858	40.6178
2.83617	32.5603	43.2255	28.862	64.6932			83.5976	32.6777	81.8277	34.094	53.6073	19.7392			22.0146	66.428	114.341	16.0755	30.598	2.49985	120.866	79.7447	95.7228	87.1365	43.2439	2.00919			5.10712	25.8547	25.6121	25.3691			53.8562	79.4188			88.8069	44.3379	37.5167	17.6816	48.1387	54.8761	62.1977	59.3503	57.3959	16.6583	41.1627
2.86953	32.3034	43.136	28.9266	64.9477			83.0537	32.7835	82.0303	34.059	53.7886	19.6645			21.9695	66.802	114.282	16.1812	30.6161	2.50696	120.841	79.4898	95.6997	87.1459	43.1893	2.05625			5.12805	25.8023	25.6179	25.5207			53.9152	79.2373			88.5553	44.3472	37.6272	17.8179	48.6004	54.6331	62.1341	59.7661	57.3342	16.6592	41.4728
2.9029	32.529	43.2784	28.8818	64.9395			81.6375	33.7026	82.5134	33.8665	53.92	19.6266			21.8255	66.8851	113.767	16.6367	30.6242	2.52534	120.892	79.1297	95.7478	87.1137	43.2314	2.01398			5.09908	25.8873	25.7338	25.317			53.8541	78.8622			88.1837	44.3256	37.6101	17.8085	49.1879	54.4116			57.5662	16.553	41.328
2.93627	32.7419	43.1577	28.923	65.0443			81.4635	33.7384	82.5897	33.8188	53.7536	19.7204			21.921	66.4998	113.649	16.8579	30.5784	2.65135	121.002	78.9207	95.7798	87.0969	43.3557	1.91442			5.08308	25.6556	25.6587	25.4514			53.801	78.0759			88.0755	44.3318	37.5634	17.8079	49.9592	54.109			57.7695	16.5203	40
2.96963	32.5469	43.2335	29.0035	65.2268			81.5779	33.9333	83.166	33.3122	53.6109	19.7404			21.8952	66.5127	113.618	17.0307	30.6164	2.64486	121.032	78.7083	95.9456	86.8111	43.3145	1.96217			5.08381	25.5539	25.6693	25.4964			53.8224	77.5152			87.5188	44.3473	37.6463	17.771	50.6373	53.9126			57.772	16.5396	39.7671
3.003	32.6491	43.1925	28.9996	65.1809			81.4818	34.0176	82.7555	33.5566	53.6432	19.7061			21.7058	66.8247	113.685	17.0316	30.5757	2.71017	121.089	78.4005	96.0624	86.6723	43.4043	1.92923			5.13238	25.5668	25.6672	25.6137			53.7581	76.7646			87.1725	44.2414	37.9403	19.6589	51.5295	53.6525			57.7967	16.5328	39.913
3.03637	32.7369	43.1749	28.9961	65.354			81.2924	34.2289	83.0897	33.2968	53.7138	19.7325			21.7147	66.9598	113.552	17.2097	30.5754	2.8396	121.12	78.1269	96.2989	86.4878	43.5848	1.72673			5.08956	25.8401	25.7343	25.3499			53.726	75.6103			86.632	44.183			52.1966	53.6269			57.7303	16.6015	40.3923
3.06973	32.3971	43.2011	28.9898	65.483			81.1556	34.1579	82.2633	33.8138	53.6124	19.7466			21.8965	66.5072	113.472	17.277	30.5404	2.82545	121.174	78.0688	96.4696	86.2606	43.5879	1.72338			5.06385	26.3552	25.6736	25.5883			53.5508	74.4608			86.3576	44.2058			52.6011	53.5493			57.9725	16.5193	40.3847
3.1031	32.6429	43.1832	29.0048	65.6931			81.4274	34.0878	81.8785	34.1291	53.615	19.7173			21.7647	67.0219	113.431	17.3444	30.5466	2.79067	121.246	78.045	96.7602	86.0293	43.6282	1.70291			4.98309	27.0837	25.7416	25.3366			53.3893	73.7653			86.0034	44.2062			53.054	53.5953			58.3249	16.3229	40.4208
3.13647	32.1819	43.5456	28.9985	65.657			82.1796	33.5548	81.6929	34.2123	53.8614	19.6404			21.3765	67.959	113.381	17.3841	30.5414	2.79658	121.263	77.3174	97.0057	85.7601	43.7667	1.58941			4.94188	27.1934	25.7259	25.4448			53.3059	72.8778			85.5229	44.071			53.82	53.5633			58.1673	16.4165	40.1104
3.16983	32.2366	43.5921	28.8764	65.7219			82.5301	33.3318	81.9185	34.0367	53.8339	19.6449			21.4077	68.3508	113.451	17.3508	30.562	2.92979	121.269	77.7086	97.1451	85.661	43.9055	1.70801			5.02196	28.3312	25.4	26.1399			53.1786	71.9679			85.4991	44.1828			54.3801	53.5781			57.9614	16.4916	39.9295
3.2032	32.1781	43.6319	28.7823	65.6955			81.5552	33.9289	82.613	33.8155	53.6296	19.6763			21.3399	68.2362	113.433	17.412	30.5549	2.96244			97.5259	85.3943	43.9898	1.62109			5.10969	29.2524	25.5689	26.0531			52.8031	70.3996			84.7568	43.8442			54.9934	53.466			57.9953	16.32	39.9193
3.23657	31.9516	43.58	28.7738	65.6471			81.7004	33.8706	83.5176	33.1634	53.7765	19.6526			21.3518	68.2501	113.376	17.5122	30.5478	2.99454			98.4634	85.1638	44.0486	1.55612			5.11224	29.3074	25.3409	26.2478			52.6021	69.7108			84.3957	43.7385			55.6643	53.3258			58.3848	16.3728	39.9416
3.26993	31.3955	43.7333	28.7441	65.8307			81.6419	33.8595	83.6655	33.0511	53.7716	19.6882			21.646	66.8414	113.32	17.6596	30.4891	3.12918			98.5523	85.1001	44.0931	1.52551			5.14056	29.0603	25.6109	25.6076							84.4554	43.7171			56.2001	53.0958			58.3097	16.3746	39.8913
3.3033	31.059	43.8528	28.7459	65.787			81.6672	33.8297	84.3145	32.8598	53.7804	19.7238			21.6862	66.7378	113.287	17.9902	30.473	3.26972			98.7149	85.0055	44.1876	1.45951			5.07007	28.0763	25.6996	25.4845							84.0671	43.6152			56.5334	52.9075			58.4998	16.3746	40.1137
3.33667	30.7813	44.0151	28.7888	66.0778			81.6245	33.887	84.3849	32.8622	53.7088	19.7147			21.7257	66.6557	113.296	18.0047	30.5112	3.26175			98.9234	84.9886	44.106	1.38939					25.7776	25.3273							83.5789	43.4357			56.6767	52.7909			58.5602	16.3387	40.6136
3.37003	30.5066	44.0827	28.7014	66.2402			81.6057	33.8797	83.6594	33.0469	53.7773	19.6882			21.6976	66.1321	113.131	18.4437	30.4736	3.5198			99.0167	84.9727	44.0836	1.33371					25.7502	25.3707							82.9713	43.2044			56.9745	52.6444			58.6868	16.3131	41.2252
3.4034	30.2384	44.1462	28.6709	66.3342			83.1161	32.9568	83.0971	33.2435	53.6468	19.6899			21.587	66.9488	112.602	19.4367	30.4448	3.5745			99.0584	84.913	44.2117	1.30543					25.2974	26.1993							82.8821	43.1689			57.1731	52.4907			58.6442	16.3219	41.944
3.43677	29.9849	44.2466	28.7915	66.3319			81.7128	33.7229	82.6261	33.6491	53.7387	19.7341			21.4909	67.8138	112.532	19.8051	30.5402	3.43491			99.3817	84.7553	44.0477	1.34526					25.1656	26.5228							82.6916	43.0901			57.3746	52.3113			58.546	16.3163	42.2541
3.47013	30.1276	44.1149	28.8344	66.3073			81.7054	33.7297	81.9535	34.211	53.7126	19.7416			21.5132	67.4604	112.694	20.8245	30.5161	3.53739			99.4116	84.7536	44.128	1.31786					25.5903	25.6853							82.2932	42.9452			57.5089	52.1993			58.5966	16.2994	42.4262
3.5035	30.3969	44.1014	28.7789	66.357			81.7432	33.71	81.8628	34.2094	53.5985	19.7141					112.698	21.6143	30.488	3.542			99.4714	84.7483	44.1225	1.3802					25.8228	25.1526							81.9338	42.747			57.8296	51.8858			58.7077	16.2915	42.4735
3.53687	30.8296	44.0288	28.7368	66.4039			81.7744	33.7159	82.1092	33.995	53.6879	19.7546					112.938	22.349	30.4693	3.59165			99.582	84.7703	44.0623	1.35146					25.9333	25.0433							81.5966	42.5393			57.9536	51.7153			58.5427	16.3406	42.5936
3.57023	31.2928	43.8241	28.6909	66.4439			81.8628	33.6799	83.341	33.2949	53.5779	19.7214					112.991	22.5644	30.5649	3.48402			99.5094	84.7989	44.1023	1.29641					25.9449	24.9892							81.3242	42.4824			58.0359	51.5587			58.5898	16.2605	42.5779
3.6036	31.5982	43.7086	28.6721	66.4781			81.6437	33.8886	83.6177	33.1506	53.8786	19.7027					113.173	23.2132	30.55	3.62841			99.5007	84.7556	44.0843	1.28026					25.8056	25.1728							81.0374	42.3401			58.125	51.307			58.5511	16.2089	42.7463
3.63697	31.7398	43.583	28.6741	66.5294			81.5487	33.9831	83.2376	33.23	53.6883	19.7184					113.337	23.5865	30.5038	3.76281			99.6562	84.6789	44.0111	1.3153					25.6408	25.5111							80.8273	42.2852			58.1454	51.2878			58.6701	16.261	42.2626
3.67033	32.1634	43.5528	28.6239	66.5084			81.5056	34.0861	83.2183	33.2099	53.5971	19.7361					113.519	24.0507	30.5018	4.09894			99.8689	84.6227	44.1765	1.27422					25.5307	25.8862							80.1919	42.044			58.1381	51.237			58.7587	16.2357	42.1982
3.7037	32.3764	43.4352	28.6675	66.5249			81.3848	34.21	83.7837	33.005	53.6776	19.7279					113.442	23.9116	30.535	4.07396			99.4101	84.7613	44.257	1.18717					25.5306	25.937							79.8368	41.91			58.1772	51.1544			58.7965	16.2589	42.2093
3.73707	32.1079	43.5545	28.6582	66.502			81.1467	34.2619	84.6357	32.6983	53.5522	19.7402					113.389	23.8655	30.5058	4.08132			98.3135	84.9649	44.4068	1.04029					25.5095	25.9156							79.3217	41.7059			58.2811	50.5752			58.7916	16.3004	42.0493
3.77043	32.3023	43.491	28.6144	66.5456			81.1072	34.2481	84.832	32.7093	53.6128	19.7261					113.707	24.4673	30.68	4.26358			97.5905	85.2303	44.4935	0.996846					25.5318	25.8612							79.0669	41.5764			58.3539	50.0307			58.7724	16.2711	42.2711
3.8038	32.5244	43.3967	28.5579	66.4028			81.1824	34.1779	83.9656	32.9973	53.6556	19.7109					113.579	24.3543	30.7512	4.46584			95.703	85.4306	44.5636	0.88421					25.5618	25.5489							78.6436	41.391			58.3782	49.7131			58.8025	16.2614	42.7812
3.83717	32.6311	43.3659	28.5279	66.5433			81.1112	34.2565	83.8395	33.0791	53.5944	19.7309					113.743	24.667	30.8323	4.6108			94.9639	85.6364	44.5482	0.849081					25.5956	25.4984							78.1031	41.1389			58.2213	49.0082			58.978	16.1912	42.5737
3.87053	32.577	43.4074	28.5125	66.4476			81.1484	34.2239	83.9668	33.0138	53.6998	19.7054					113.708	24.69	30.8332	4.687			94.5777	85.7279	44.533	0.712656					25.5592	26.0827							77.7574	40.9937			58.1652	48.5339			59.0527	16.1296	42.6946
3.9039	32.6553	43.3498	28.6774	66.363			81.0854	34.148	84.6535	32.8081	53.6084	19.6871					113.796	24.9035	30.8806	4.94412			94.0624	85.7678	44.4759	0.634851					25.7721	26.1482							77.7497	41.052			57.967	48.1073			59.1757	16.0753	42.7334
3.93727	32.701	43.3478	28.6418	66.2345			81.1351	34.3088			53.5553	19.7346					113.811	24.9403	30.9165	5.24519			93.7418	85.8451							25.8242	26.2413							77.0527	40.9624			57.7897	47.5025			59.2561	15.9653	42.734
3.97063	32.7124	43.3137	28.6421	66.2755			81.3366	33.9336			53.6267	19.7259					113.733	24.7775	30.9395	5.31588			93.2315	85.9454							25.8249	26.3072							76.6312	40.7889			57.5269	47.0008			59.4666	15.7472	42.7729
4.004	32.6698	43.358	28.6884	66.2477			81.5261	33.9324			53.6288	19.6887					113.878	25.1183	31.0261	5.56816			91.9694	86.1109							25.8032	26.4948							76.2623	40.7422			57.2324	46.4527			59.4788	15.7812	42.8687
4.03737	32.6526	43.3374	28.7118	66.1999			82.2383	33.5523			53.6525	19.701					113.958	25.2297	30.9923	5.69788			91.4354	86.1983							25.9481	26.2422							75.8724	40.6139			56.9365	46.1468			59.5863	15.6643	43.4072
4.07073	32.7695	43.288	28.7118	66.1495			82.495	33.3739			53.5567	19.6918					114.003	25.2748	31.0046	5.67298			91.1449	86.2222							25.8626	26.3703							75.8095	40.5166			56.7059	45.6907			59.5568	15.7255	44.2484
4.1041	32.7104	43.3557	28.7056	65.9895			81.4158	34.1537			53.5883	19.6842					113.952	25.2312	31.031	5.7065			90.559	86.2662							25.9093	26.3134							75.4505	40.4037			56.2243	45.1887			59.6293	15.5864	43.6289
4.13747	32.6973	43.3617	28.6348	65.7039			81.3884	34.2276			53.5769	19.7421					113.996	25.2963	31.0997	5.7133			89.8401	86.3348							25.8656	26.4205							75.2115	40.3625			55.922	44.9124			59.6513	15.468	44.2956
4.17083	32.8341	43.2855	28.7552	65.5667							53.4995	19.7759					114.031	25.4128	31.1133	5.80444			89.0969	86.3804							25.8696	26.5524							74.8818	40.2191			55.4759	44.6861			59.5251	15.6128	44.2893
4.2042	32.7872	43.329	28.8652	65.4093							53.6686	19.6963					114.425	26.0082	31.127	5.88547			88.3068	86.526							25.9148	26.6441											55.0849	44.5043			59.6262	15.5998	44.3367
4.23757	32.684	43.3398	28.9873	65.2177							53.5529	19.7013					114.466	26.2305	31.2025	5.99607			87.3676	86.5361							26.0329	26.7154											54.6904	44.2866			59.616	15.5613	44.6498
4.27093	32.781	43.3161	29.2529	65.1023							53.6098	19.7726					114.474	26.1764	31.3703	6.26027			86.6395	86.6783							25.9761	27.5689											54.1442	44.0435			59.4749	15.7001	44.7028
4.3043	32.7641	43.3161	29.318	64.9562							53.6774	19.7447					114.91	26.8104	31.3248	6.28177			85.96	86.7057							26.3152	27.0961											53.2969	43.7282			59.4132	15.6971	44.8482
4.33767	32.6014	43.3752	29.3605	64.894							53.6157	19.7359					114.711	26.5237	31.5303	6.44933			85.3944	87.0812							26.241	26.8609											52.7184	43.7414			59.5274	15.5725	45.0539
4.37103	32.4756	43.4904	29.5263	64.7239							53.7576	19.6904					114.957	26.7833	31.6237	6.55278			84.6021	86.9513							26.2191	27.8131											52.1089	43.7021			59.6243	15.5414	45.4176
4.4044	32.4351	43.5442	29.5847	64.6474							53.4331	19.7371					114.727	26.5487	31.6073	6.52529			83.178	86.7401							26.4471	28.185											51.7163	43.6992			59.5567	15.499	45.7033
4.43777	32.4555	43.5097	29.6401	64.5195							53.7003	19.7533					114.828	26.6743	31.7027	6.58114			82.7591	86.7846							26.4081	28.2347											51.4095	43.7254			59.7041	15.4237	45.815
4.47113	32.4119	43.5046	29.8457	64.1833							53.6516	19.7499					114.784	26.6259	31.7278	6.56889			81.2737	86.8287							26.4141	28.1123											50.8611	43.6249			59.6059	15.4817	45.8353
4.5045	32.4099	43.5095	30.0816	64.0682							53.5961	19.6979					114.803	26.5953	31.7825	6.72752			80.5636	86.6086							26.5257	28.2036											50.3124	43.6038			59.6538	15.3738	46.0038
4.53787	32.4507	43.4635	30.1045	64.0318							53.5136	19.7354					114.795	26.5437	31.9888	6.89272			80.0024	86.6927							26.49	28.2542											50.2295	43.5637			59.6678	15.317	45.9948
4.57123	32.4554	43.4745	30.17	64.0042							53.6749	19.7446					115.08	26.9287	32.5455	7.54563			79.0243	86.7017							26.4607	28.245											49.8028	43.51			59.7756	15.2284	45.9434
4.6046	32.6671	43.3536	30.1491	64.0537							53.5575	19.7483					114.852	26.6439	32.592	7.59127			78.1745	86.7345							26.9522	28.6354											49.5965	43.417			59.7135	15.1979	46.0245
4.63797	32.5432	43.4371	30.3011	63.807							53.5856	19.7405					115.214	27.1141	32.7239	7.75822			77.4771	86.7297							27.044	28.7868											49.3649	43.2991			59.848	15.0936	45.9997
4.67133	32.6165	43.4053	30.4347	63.7202							53.5932	19.7231					115.219	27.1503	32.8976	7.87717			76.9217	86.789							27.0078	28.7207											48.8768	43.0699			59.8804	15.0601	46.0863
4.7047	32.5511	43.4504	30.3817	63.7033							53.4888	19.7431					115.314	27.308	33.0691	8.03053			75.7434	86.9949							27.2157	28.9448											48.5739	42.9816			59.9401	15.0817	45.6758
4.73807	32.633	43.3867	30.5951	63.481							53.5388	19.7393					115.196	27.0966	33.2073	8.07573			75.062	87.1954							27.1468	28.8895											48.4027	42.8139			59.876	15.0333	45.7202
4.77143	32.6546	43.3786	30.8002	63.2134							53.4588	19.722					115.165	27.1906	33.2496	8.15885			74.6665	87.2855							27.1105	28.8055											48.2078	42.671			59.9907	14.8807	46.0247
4.8048	32.7036	43.3834	30.7169	63.3018							53.5229	19.7504					115.136	27.1017	33.2739	8.15796			74.6499	87.1278							27.0481	28.7679											48.2002	42.6397			60.0365	14.8328	46.1318
4.83817	32.5637	43.3886	30.8232	63.2458							53.5334	19.7319					115.267	27.2297	33.398	8.27374			74.6609	87.0141							27.1366	28.8461											48.0258	42.315			60.2414	14.5971	46.1941
4.87153	32.595	43.4261	30.9499	63.1153							53.3767	19.7594					115.284	27.2522	33.6161	8.39097			74.7735	87.0351							27.1372	28.836											47.8362	41.886			60.2689	14.5857	46.3338
4.9049	32.6174	43.3915	31.1405	62.9239							53.6705	19.7372					115.424	27.427	33.6205	8.36974			74.9667	86.9726							27.3587	28.9963											47.66	41.2338			60.3813	14.407	45.9567
4.93827	32.4891	43.3753	31.5966	62.4559							53.3212	19.7524					115.36	27.4139	33.854	8.48527			75.1872	86.8802							27.3343	28.9609											47.6167	40.6846			60.412	14.4044	45.7761
4.97163	32.743	43.197	31.6187	62.4137							53.6024	19.7404					115.415	27.5599	33.7478	8.4291			75.5672	86.901							27.3662	29.0663											47.5596	40.3169			60.4728	14.3714	45.6703
5.005	32.6959	43.2137	31.7616	62.258							53.5081	19.758					115.373	27.3892	33.7688	8.44509			75.6397	86.8892							27.4787	29.1332											47.6536	39.6833			60.5455	14.256	45.7842
5.03837	32.6903	43.1529	31.8269	62.1878							53.548	19.7068					115.271	27.1987	34.0469	8.49156			75.6277	86.8966							27.6829	29.3439											47.6366	39.4541			60.7044	14.0663	45.6198
5.07173	32.6763	43.1396	31.7793	62.23							53.5479	19.7294					115.254	27.4089	34.3447	8.50872			75.7667	86.8806							27.8999	29.4634											47.6413	38.7161			60.7561	14.0161	45.7436
5.1051	32.772	43.1505	31.9228	62.0091							53.5624	19.7478					115.557	27.8461	34.5616	8.51656			75.9308	86.9048							28.0481	29.555											47.6762	38.5686			60.7899	14.0427	45.6844
5.13847	32.7749	43.1522	32.0032	61.9393							53.6079	19.7489					115.569	27.7733	34.6156	8.51477			76.2414	86.9084							28.2062	29.6506											47.5599	38.1303			60.8286	13.9437	45.7231
5.17183	32.7532	43.1575	32.0829	61.7203							53.56	19.7244					116.273	29.1683	34.7193	8.61854			76.3148	86.8587							28.131	29.5754											47.4673	37.5577			60.854	13.8963	45.5842
5.2052	32.719	43.1668	32.1744	61.5995							53.6211	19.6608					116.17	29.1545	34.7769	8.61042			76.563	86.9193							28.2321	29.6198											47.2352	37.0395			60.9379	13.652	45.6785
5.23857	32.7405	43.1877	32.1919	61.6632							53.59	19.7078					115.56	27.9608	34.6612	8.5998			76.8384	86.9623							28.2197	29.6079											47.2191	36.9003			61.0304	13.6094	45.6062
5.27193	32.7653	43.1385	32.397	61.5211							53.6493	19.7451					115.558	27.9337	35.1394	8.65368			77.1788	86.9951							28.3396	29.7201											46.9521	36.3917			61.0757	13.5683	45.3896
5.3053	32.7153	43.1621	32.7165	61.1663							53.5098	19.7523					116.225	29.2289	35.05	8.64676			77.717	87.0215							28.533	29.8205											46.5558	36.1053			61.1512	13.495	45.2652
5.33867	32.7206	43.1505	32.6577	61.1963							53.5096	19.7594					116.521	29.6803	35.841	8.58441			77.5298	87.0807							28.6064	29.843											46.1066	35.815			61.1723	13.4197	45.4536
5.37203	32.7817	43.1207	32.7918	61.0188							53.6737	19.775					115.836	28.354	36.1569	8.61501			77.0353	86.8517							28.6513	29.8665											45.6533	35.65			61.214	13.4681	45.4273
5.4054	32.6951	43.2206	33.0188	60.7526							53.5991	19.7357					116.603	29.7122	36.2865	8.50501			75.8737	86.6918							28.4721	29.7983											45.0891	35.3972			61.2162	13.4175	45.236
5.43877	32.6839	43.1586	33.0301	60.7027							53.5494	19.7653					116.727	29.8317	36.4477	8.43292			75.0403	86.5156							27.4089	29.3847											44.8428	35.3352			61.2507	13.2764	45.4068
5.47213	32.7609	43.1496	33.0825	60.5984							53.7683	19.7516					116.885	30.0267	36.5616	8.38628			74.5035	86.4111							27.5223	29.3677											44.3044	35.1481			61.3333	13.2659	45.3443
5.5055	32.837	43.1089	33.2431	60.4308							53.6204	19.7422					116.831	29.9269	36.7448	8.31486			74.1839	86.3587							28.3129	29.7109											43.5766	35.0955			61.309	13.1536	45.0856
5.53887	32.8103	43.1199	33.2263	60.4296							53.3488	19.7415					116.893	30.0222	36.8359	8.26489			73.5865	86.2402							28.4686	29.7922											43.3916	35.1472			61.3983	13.0135	45.0732
5.57223	32.7001	43.1602	33.0659	60.4644							53.5884	19.7513					117.014	30.0125	36.8273	8.2684			72.4033	85.8816							28.6809	29.9459															61.4444	12.887	45.097
5.6056	32.8382	43.1172	33.318	60.1451							53.744	19.7505					116.954	30.0702	37.1572	8.12699			71.8731	85.8192							28.8701	30.0757															61.4262	12.8249	45.2036
5.63897	32.7123	43.108	33.4375	60.0133							53.5217	19.7594					117.032	30.085	37.3132	8.10444			71.2027	85.6251							29.0424	30.162															61.4927	12.5765	45.1588
5.67233	32.7278	43.1443	33.4894	59.8765							53.4551	19.7529					116.986	30.0888	37.3792	8.02924			70.6331	85.4327							29.2502	30.3563															61.5535	12.2962	45.683
5.7057	32.7545	43.1522	33.5233	59.8048							53.5737	19.7429					116.875	29.991	37.5212	7.94656			70.144	85.3222							29.3126	30.4753															61.5309	12.293	46.2366
5.73907	32.7908	43.1543	33.5847	59.5071							53.5575	19.7203					116.911	30.026	37.6182	7.82851			69.4405	85.1196							29.4054	30.4577															61.5536	12.0531	46.2845
5.77243	32.6428	43.1895	33.4806	59.557							53.3715	19.755					116.955	30.0913	37.5719	7.76709			69.1016	85.0548							29.7213	30.7548															61.6612	11.848	46.0104
5.8058	32.6875	43.1948	33.6246	59.327							53.6843	19.7425					116.876	30	37.6917	7.68887			68.3835	84.8221							29.6741	30.6272															61.8715	11.6156	46.3105
5.83917	32.7933	43.2129	33.8596	58.8348							53.4602	19.7138					116.887	30.0357	37.8008	7.57292			67.8775	84.9064							29.8572	30.7713															61.9348	11.4938	46.3783
5.87253	32.8335	43.2019	33.7696	58.7677							53.5296	19.7426					117.014	30.1542	37.8245	7.54036			67.2895	84.8364							30.0834	30.9867															62.0693	11.4261	46.495
5.9059	32.7249	43.1684	33.8759	58.7099							53.5116	19.7096					116.854	29.9699	37.9765	7.43632			66.7622	84.6632							30.3119	31.2433															62.0747	11.0868	46.5205
5.93927	32.7912	43.1067	33.9719	58.8051							53.3405	19.7331					116.922	30.046	38.0447	7.43809			66.306	84.5357							30.1986	31.0699															62.1128	11.0765	46.5076
5.97263	32.7905	43.1272	33.9006	58.8147							53.4828	19.7606					116.928	30.0349	38.1002	7.37069			65.5916	84.3688							30.253	31.1194															62.1654	10.9671	46.5716
6.006	32.4422	43.1733	34.079	58.5286							53.6581	19.7217					116.919	30.0095	38.2512	7.2874			65.2426	84.3094							30.3742	31.2518															62.1641	10.8809	46.601
6.03937	32.757	43.1593	34.2844	58.2264							53.6371	19.7436					116.87	29.9794	38.2658	7.21467			64.7216	84.2394							30.1257	30.9794															62.25	10.627	46.7309
6.07273	32.8052	43.1531	34.2246	58.3847							53.3345	19.73					116.876	29.975	38.252	7.18487			64.1686	84.1153							30.1664	31.0355															62.2829	10.5596	46.7071
6.1061	32.7497	43.1478	34.3032	58.2404							53.756	19.7708					116.966	30.0591	38.3329	7.09965			63.177	83.7961							30.2911	31.1468															62.2938	10.629	46.5254
6.13947	32.7447	43.1609	34.6651	57.5396							53.4718	19.7643					116.873	29.9811	38.5191	6.96714			62.8694	83.7272							30.4066	31.2773															62.3062	10.5397	46.912
6.17283	32.8577	43.0376	34.7825	57.4101							53.5148	19.7343					116.865	29.9733	38.5566	6.8484			62.648	83.5905							30.5902	31.4996															62.2453	10.415	47.0878
6.2062	32.7155	43.1808	35.0594	56.9352							53.673	19.7467					116.775	29.8909	38.5615	6.87542			62.4497	83.4186							30.5543	31.4732															62.3458	10.4105	47.0788
6.23957	32.7241	43.1608	35.0215	56.9943							53.4078	19.7465					116.746	29.8715	38.6472	6.78049			61.9224	83.2657							30.4821	31.5097															62.2621	10.3149	47.1352
6.27293	32.8059	43.0655	34.9966	56.9917							53.6108	19.7354					116.745	29.8531	38.7347	6.68518			61.6915	83.129							30.4039	31.404															62.3341	10.2741	47.206
6.3063	32.7527	43.1282	35.2806	56.6482							53.5359	19.7457					116.733	29.8679	38.7514	6.64976			61.2601	83.0051							30.5654	31.5852															62.3154	10.2051	47.3439
6.33967	32.7506	43.1755	35.4284	56.5151							53.4956	19.7162					116.721	29.8589	38.7585	6.63652			60.7366	82.9323							30.0608	31.2984															62.3719	9.85964	47.3478
6.37303	32.7917	43.1604	35.4193	56.4878							53.3872	19.7255					116.801	29.9252	38.8184	6.59588			60.638	82.8166							29.512	31.0456															62.3925	9.87973	47.2456
6.4064	32.7779	43.1505	35.5121	56.1399							53.5997	19.7322					116.765	29.8995	39.2849	6.32447			60.219	82.7808							29.3452	30.9694															62.4213	9.83578	47.4073
6.43977	32.5543	43.46	35.5227	56.2062							53.659	19.7483					116.671	29.8101	39.0327	6.42536			59.5554	82.8016							29.0565	30.8185															62.3961	9.67443	47.551
6.47313	32.7504	43.4099	35.5699	56.1442							53.4963	19.7046					116.74	29.8988	39.0596	6.43096			59.1235	82.8497							28.8545	30.8066															62.52	9.71494	47.9285
6.5065	32.769	43.4226	35.6996	56.1522							53.7063	19.7437					116.65	29.8004	39.1306	6.40257			58.9158	82.9307							29.1588	30.8808															62.5515	9.64011	47.9915
6.53987	32.8376	43.3723	35.9103	56.183							53.5755	19.7802					116.671	29.8034	39.2665	6.27425			58.2395	83.0917							29.6054	30.9803															62.5596	9.65862	48.0539
6.57323	32.3654	43.658	35.9227	56.1749							53.5454	19.7857					116.665	29.8091	39.6515	6.12393			57.545	83.1924							29.7461	31.022															62.5215	9.62529	48.2424
6.6066	32.0481	43.8804	36.0753	56.1825							53.57	19.7395					116.805	29.9372	39.8034	6.04747			56.978	83.4006							29.8594	30.99															62.6314	9.4435	48.3448
6.63997	32.2385	43.8174	36.2572	56.1085							53.6537	19.7581					116.666	29.8062	39.9409	6.00844			56.7058	83.5832							30.1947	31.2023															62.8078	9.11054	48.4633
6.67333	32.1362	43.7237	36.3814	56.1178							53.5979	19.7441					116.7	29.82	39.9627	5.99719			55.8362	83.9164							30.1359	31.1509															62.9766	8.62264	48.5149
6.7067	32.4554	43.6167	36.4278	56.1174							53.542	19.7128					116.711	29.8349	40.0451	5.85774			55.0709	84.2251							29.6282	31.0048															63.0115	8.48844	48.3901
6.74007	32.372	43.6694	36.4378	56.0674							53.6462	19.7109					116.684	29.8197	40.1273	5.60208			54.3939	84.6016							29.6296	31.092															62.8988	9.05903	48.4543
6.77343	31.8117	43.6593	36.5492	56.1565							53.9716	19.6007					116.676	29.8367	40.227	5.4246			53.8799	84.7025							29.4379	30.98															63.0598	8.39243	48.532
6.8068	31.3185	43.7439	36.6128	56.1439							53.6788	19.5971					116.727	29.875	40.227	5.18232											29.0651	30.8117															63.0557	8.24757	48.6948
6.84017	31.3019	43.7593	36.7277	56.2138							53.4051	19.6499					116.725	29.8507	40.279	5.26117											29.1407	30.8159															63.1447	8.1725	49.0022
6.87353	31.3462	43.7284	36.8678	56.3479							53.5124	19.6543					116.682	29.8097	40.3274	5.06692											29.7854	31.1344															63.1391	8.00867	48.9268
6.9069	31.2691	43.894	37.0565	56.4062							53.732	19.6247					116.699	29.7959	40.3694	5.03551											29.4635	30.9161															63.1938	7.78743	48.9525
6.94027	31.2211	43.883	37.0843	56.4732							53.8117	19.5388					116.679	29.7987	40.4097	4.87173											29.7928	31.1161															63.1417	7.74994	48.9379
6.97363	30.9829	43.8678	37.2771	56.6388							54.611	19.0436					116.649	29.7665	40.4679	4.93847											30.028	31.2562															63.1562	7.35533	48.8535
7.007	31.2312	43.8929	37.2708	56.7003							54.1834	19.4583					116.698	29.8183	40.4927	4.85243											30.3104	31.5157															63.1796	7.41045	48.4206
7.04037	31.2769	43.8985	37.4528	56.7872							54.6441	19.0375					116.748	29.8706	40.5632	4.75925											30.3733	31.5749															63.196	7.08462	48.4766
7.07373	31.1036	43.8707	37.6132	56.8094							54.5955	19.1493					116.696	29.8676	40.6097	4.30553											30.2703	31.4529															63.2518	6.81059	48.4168
7.1071	30.8823	43.9413	37.8089	56.9308							54.8371	19.0793					116.748	29.8494	40.5894	4.06708											29.9702	31.3203															63.2606	6.34565	48.5283
7.14047	31.295	43.9406	38.237	57.1723							54.7782	19.0599					116.605	29.7556	40.6349	4.00255											28.8701	30.6636															63.3039	5.95069	48.515
7.17383	32.3081	43.4284	38.4102	57.1721							54.7414	19.5265					116.589	29.7461	40.5859	3.76016											28.8766	30.7538															63.3164	5.76936	48.4765
7.2072	33.4489	42.9969	38.4543	57.175							54.6662	19.5072					116.602	29.725	40.6685	3.85525											28.5065	30.6819															63.3368	5.63654	48.5151
7.24057	33.4356	43.0043	38.613	57.3598							54.8153	19.4295					116.614	29.7787	40.6708	3.76584											28.7277	30.6615															63.3392	5.54107	48.8202
7.27393	33.3593	43.008	38.7315	57.4846							54.7354	19.4429					116.602	29.7741	40.6511	3.61277											29.1777	30.7984															63.3505	5.50706	48.9072
7.3073	33.5171	42.9189	38.8263	57.5553							54.8735	19.3688					116.709	29.8419	40.6764	3.46353											29.3653	30.8393															63.3056	5.23741	49.0746
7.34067	33.5483	42.9613	38.9933	57.7001							55.7632	18.5182					116.61	29.7832	40.6037	3.11273											29.7216	31.0054															63.3314	5.17483	49.4631
7.37403	33.6122	42.8558	39.2285	57.9204							55.7105	18.6246					116.594	29.7733	40.5602	3.0266											29.7723	31.0568															63.2375	4.93857	49.6477
7.4074	33.6177	42.8527	39.3355	57.9832							55.8031	18.5016					116.599	29.751	40.6063	2.79947											30.2092	31.3445															63.2072	4.59287	49.5578
7.44077	33.5605	42.8992	39.5132	58.1268							56.3107	17.8323					116.593	29.7418	40.6233	2.64272											30.3015	31.3966															63.2032	4.57059	49.3657
7.47413	33.6849	42.8637	39.6285	58.2795							56.0543	18.3482					116.579	29.757	40.5876	2.49165											30.2941	31.3733															63.0905	4.08087	49.3399
7.5075	33.4696	42.9015	39.9421	58.3907							56.3205	18.1574					116.581	29.7377	40.5597	2.36426											30.4459	31.5625															63.0506	4.09038	49.1159
7.54087	33.6674	42.8788	39.8379	58.3819							56.4212	18.0706					116.527	29.703	40.5866	2.34466											30.3443	31.4105															62.9668	3.89624	49.0121
7.57423	33.5471	42.8508	39.9194	58.4521							56.2714	17.9733					116.528	29.7094	40.5383	2.11511											30.2144	31.3245															62.9849	3.99703	49.0767
7.6076	33.504	42.8968	40.0114	58.5646							56.5551	17.5028					116.535	29.7148	40.562	2.09614											30.1769	31.3224															62.9427	3.85276
7.64097	33.5428	42.9072	40.3184	58.7537							56.427	17.8511					116.559	29.7194	40.5299	2.03944											30.2396	31.3946															62.8731	3.7931
7.67433	33.5384	42.9695	40.4769	58.9331							56.4186	18.1424					116.793	29.9743	40.5421	1.99787											29.8417	31.0913															62.7923	3.62125
7.7077	33.5173	42.906	40.4455	58.8393							56.3467	18.5268					117.135	30.2263	40.5382	1.97486											30.1549	31.3817															62.7011	3.6012
7.74107	33.4326	42.9813	40.6434	58.9686							56.9166	17.8325					117.119	30.2281	40.4736	1.8727											30.065	31.2672															62.5955	3.51081
7.77443	33.4802	42.9767	40.5499	58.9917							56.4324	17.8967					117.322	30.4088	40.4376	1.81441											30.0553	31.2645															62.618	3.46442
7.8078	33.5561	42.9187	40.9509	59.2431							56.6737	17.9756					117.215	30.3441	40.4932	1.85004											29.8629	31.1591															62.5212	3.38659
7.84117	33.5269	42.9565	41.044	59.3617							56.5235	18.6451					117.211	30.3406	40.4926	1.77602											29.1559	30.7877															62.4327	3.22626
7.87453	33.451	42.9306	41.3094	59.5759							55.5847	17.2187					117.203	30.301	40.4674	1.73567											28.1928	30.2553															62.3109	3.06694
7.9079	33.3899	42.9442	41.3342	59.578							56.6466	18.3917					117.133	30.2785	40.5605	1.77938											28.1699	30.2922															62.1701	2.971
7.94127	33.3394	43.0208	41.3345	59.6874							56.405	18.3928					117.226	30.3599	40.4692	1.69579											29.2849	30.9495															62.094	2.80604
7.97463	32.9899	43.1118	41.5108	59.7566							56.6186	18.5547					117.267	30.3904	40.487	1.54093											29.6316	31.1217															61.943	2.64735
8.008	33.4474	42.9274	41.4762	59.8419							56.8189	18.4429					117.308	30.4	40.4416	1.48655											30.0806	31.3975															61.8036	2.52729
8.04137	33.0571	43.116	41.6703	59.9647							57.2619	18.172					117.316	30.4323	40.471	1.59645											30.1008	31.4101															61.4714	2.35522
8.07473	32.9998	43.1337	41.4796	59.9329							56.9756	18.0269					117.448	30.5236	40.4934	1.3768											30.0622	31.3811															61.5566	2.31333
8.1081	33.0244	43.1611	41.7705	59.9923							56.9982	18.09					117.432	30.5805	40.4826	1.26763											30.0198	31.3751															61.3002	2.06062
8.14147	32.9956	43.1932	41.8622	60.0117							57.3074	18.0435					117.488	30.6334	40.4483	1.13848											29.3957	30.985															61.2395	1.95516
8.17483	32.8325	43.3573	41.8406	60.07							57.1406	18.1497					117.96	31.0855	40.4497	1.01897											28.1177	30.1562															61.2541	2.01741
8.2082	32.8079	43.3232	42.0595	60.0944							57.3939	17.971					117.638	30.7746	40.3565	0.825691											28.1529	30.1406															61.1166	1.90627
8.24157	32.8181	43.3068	42.3256	60.2375							57.4273	17.8703					118.062	31.2065	40.5046	0.793092											28.6418	30.5276															61.0366	1.82583
8.27493	32.7941	43.3236	42.5495	60.3871							57.6343	17.7474					117.82	30.8779	40.5594	0.679536											29.2678	30.936															60.8392	1.77727
8.3083	32.5558	43.4309	42.7608	60.4282							57.6546	17.6251					117.758	30.8382	40.6006	0.647778											29.1574	30.9296															60.8887	1.79168
8.34167	32.6767	43.3809	42.7558	60.3564							57.6479	17.458					117.842	30.8992													29.0538	30.8695															60.9035	1.81224
8.37503	32.9887	43.3055	42.9177	60.4073							58.2229	16.6663					118.282	31.3648													29.2956	30.945															60.6978	1.76329
8.4084	32.8211	43.3217	43.0529	60.4385							58.1494	16.5731					117.958	31.0238													29.5032	31.1923															60.775	1.77379
8.44177	33.0682	43.2089									57.4593	16.4199					118.034	31.06													29.699	31.3036															60.4259	1.55703
8.47513	31.4253	43.7501									58.3564	16.0001					118.004	31.0601													29.7547	31.3575															60.2374	1.46286
8.5085	31.1353	43.8709									58.4988	16.1285					118.042	31.0919													29.8748	31.3991															60.1734	1.42816
8.54187	31.0417	43.8559									58.3475	15.644					118.137	31.164													29.8276	31.3858															60.059	1.3906
8.57523	30.4995	44.0108									58.6577	15.6066					118.267	31.2607													29.8927	31.4404															59.9464	1.31508
8.6086	30.1162	44.147									58.7153	15.5671					118.716	31.7081													30.2153	32.1463															59.8206	1.16586
8.64197	29.8106	44.2188									58.6028	15.4905					118.845	31.818													30.2713	32.2551															59.5988	1.14751
8.67533	29.5348	44.2438									58.6131	15.2353					118.871	31.84													30.3195	32.2653															59.417	1.1236
8.7087											58.5984	15.0346					118.948	31.9137													30.3278	32.2784															59.2612	1.07368
8.74207											58.5698	14.9332					119.149	32.066													30.4338	32.3549															59.1047	1.04516
8.77543											58.5566	14.8689					119.092	32.0425													30.36	32.3541															59.0608	1.07888
8.8088											58.5506	14.6519					118.245	31.2037													30.4094	32.3996															58.9172	1.00581
8.84217											58.5504	14.427					119.128	32.0514													30.4037	32.3821															58.6289	0.850026
8.87553											58.5398	14.5275					119.145	32.1													30.4001	32.3668															58.6214	0.884226
8.9089											58.5065	14.2657					118.186	31.1806													30.4353	32.3633															58.3664	0.757667
8.94227											58.5452	14.185					119.104	32.0438													30.2551	32.2834															58.2379	0.698956
8.97563											58.5002	14.1084					119.168	32.1021													29.5649	31.067															58.1296	0.760678
9.009											58.4712	14.058					119.145	32.107													29.0416	30.8543															57.8878	0.755142
9.04237											58.3812	13.8809					119.108	32.092													29.0344	30.9042															57.5766	0.725903
9.07573											58.3522	13.709					119.165	32.1778													29.0679	30.9239															57.2686	0.684725
9.1091											58.2817	13.5426					119.006	31.9712													28.9969	30.8739															56.9951	0.675431
9.14247											58.2763	13.3958					119.139	32.1548													29.5847	31.2177															56.7557	0.662772
9.17583											58.1973	13.4186					119.136	32.104													29.7652	31.4173															56.5549	0.677053
9.2092											58.2109	13.2838					118.348	31.3611													29.6755	31.2987															56.5035	0.653565
9.24257											58.1584	13.0994					118.237	31.2128													29.5724	31.2006															56.4449	0.620325
9.27593											58.0142	13.031					119.243	32.2437													29.6159	31.2843															56.3049	0.659458
9.3093											57.9656	12.9396					119.297	32.3171													29.6135	31.3237															56.2358	0.646511
9.34267											57.9128	12.8847					119.193	32.1744													29.6223	31.3423															56.035	0.59516
9.37603											57.9823	13.0549					119.31	32.2707													29.68	31.5388															55.9776	0.645095
9.4094											57.9571	13.1071					119.449	32.3819													29.6994	31.7093															55.8542	0.655774
9.44277											57.9586	12.8325					119.532	32.5193													29.6985	31.7819															55.7129	0.670754
9.47613											57.8862	12.8528					119.619	32.591													29.6978	31.6895															55.564	0.708517
9.5095											57.8503	12.7861					119.708	32.6427													29.8041	31.8604															55.3366	0.723132
9.54287											57.7836	12.6686					119.434	32.4539													29.7561	31.786															55.2323	0.694058
9.57623											57.7752	12.727					119.93	32.8613													29.7814	32.0467															55.0413	0.680472
9.6096											57.5747	12.6353					120.09	32.9667													29.8687	32.1142															54.8258	0.712726
9.64297											57.4784	12.1877					120.169	33.0333													29.6614	32.6888															54.7158	0.739298
9.67633											57.4462	11.9694					120.112	33.0473													29.7248	32.6088															54.4152	0.794553
9.7097											57.4107	11.8772					120.157	33.0869													29.6154	32.7217															54.3003	0.801279
9.74307											57.3809	11.7575					120.122	33.0192													29.6339	32.6158															54.1959	0.872667
9.77643											57.2659	11.4603					119.814	32.7695													29.7019	32.5708															54.2637	0.858434
9.8098											57.2439	11.3452					120.116	33.0159													29.7314	31.689															54.2068	0.868114
9.84317											57.1817	11.2926					120.12	32.9022													29.6666	31.092															53.9198	0.979471
9.87653											57.0465	11.0498					120.182	33.0453													29.6282	31.0162															53.7792	1.02413
9.9099											56.8778	10.791					120.291	33.1055													29.4135	30.5532															53.5427	1.06413
9.94327											56.7937	10.7035					120.265	33.1245													29.1875	30.068															53.5819	1.17891
9.97663											56.728	10.7195					120.401	33.2283													29.2977	30.3629															53.3832	1.13479
10.01											56.6496	10.5411					120.428	33.262													29.2518	30.1952															53.4259	1.19078
10.0434											56.432	10.3237					120.557	33.3872													29.4776	30.8502															53.3294	1.22849
10.0767											56.378	10.316																			29.5157	30.8926															53.2783	1.25505
10.1101											56.258	10.136																			29.5434	31.076															53.1927	1.33081
10.1435											56.1252	10.1219																			29.6441	31.369															53.0779	1.3782
10.1768											55.9818	9.97467																			29.7076	31.4366															53.007	1.42188
10.2102											55.8381	9.79691																			29.7024	31.5882															52.882	1.57845
10.2436											55.6842	9.66372																			29.6579	31.6036															52.568	1.71878
10.2769											55.5418	9.54317																			29.7579	31.7016															52.5247	1.83655
10.3103											55.4346	9.5387																			29.7058	31.8333															52.4847	1.92833
10.3437											55.3592	9.5668																			29.7269	31.6579															52.351	1.96696
10.377											55.2605	9.41203																			29.5757	31.1588															52.2853	2.08427
10.4104											55.111	9.33956																			29.5506	31.2131															52.232	2.18413
10.4438											55.0327	9.36716																			29.5728	31.7331															52.0652	2.32945
10.4771											54.9595	9.40004																			29.5482	31.7772															52.0055	2.36517
10.5105											55.0468	9.45218																			29.5402	31.9879															51.8471	2.48268
10.5439											54.9594	9.49854																			29.5645	32.1732															51.7393	2.55915
10.5772											55.0194	9.50748																			29.4956	32.1248															51.67	2.67325
10.6106											54.9881	9.47116																			29.4891	32.2036															51.7585	2.54517
10.644											54.9063	9.3777																			29.4517	32.1279															51.5612	2.75974
10.6773											54.702	9.17233																			29.4729	32.1047															51.4571	2.87228
10.7107											54.6936	9.16335																			29.5104	32.1045															51.3453	2.9779
10.7441											54.6091	9.0645																			29.4811	32.1371															51.3392	3.06962
10.7774											54.5297	9.07951																			29.3904	32.2013															51.1692	3.33599
10.8108											54.2507	9.16221																			29.4971	32.1542															51.1934	3.3294
10.8442											54.3173	9.22976																			29.5529	32.0795															51.1403	3.37599
10.8775											53.6358	9.70442																			29.5676	31.8085															51.0084	3.54137
10.9109											53.6638	9.66003																			29.3755	31.1368															51.1136	3.52604
10.9443											53.5839	9.83308																			29.4111	31.2143															51.0513	3.52737
10.9776											53.6945	9.76968																			29.5226	31.5073															51.0692	3.55331
11.011											53.8059	9.77396																			29.5667	31.6233															51.0742	3.56534
11.0444											53.6824	9.81309																			29.4864	31.7279															51.0903	3.64634
11.0777											53.6577	9.80986																			29.5612	31.8119															51.0822	3.65683
11.1111											53.4164	9.8041																			29.5402	31.861															50.8856	3.87346
11.1445											52.198	11.3189																			29.4251	31.9359															50.8695	4.08177
11.1778											53.2223	9.87206																			29.4218	32.0432															50.7653	4.1358
11.2112											53.1951	9.77778																			29.4379	31.943															50.8137	4.19706
11.2446											53.1155	9.63776																			29.4662	31.9654															50.8297	4.24338
11.2779											53.4703	9.61165																			29.4467	31.9642															50.8566	4.35489
11.3113											53.9176	8.95016																			29.4669	31.8969															50.7763	4.60246
11.3447											53.7417	8.83415																			29.4639	32.0158															50.813	4.64496
11.378											52.7331	8.99795																			29.4445	31.9256															50.8151	4.71244
11.4114											52.4888	9.04079																			29.4816	31.9631															50.7862	4.96559
11.4448											52.5686	8.86671																			29.4117	31.6979															50.8214	5.20208
11.4781											53.3979	8.4551																			29.4446	31.7984															50.7752	5.49927
11.5115											53.3845	8.43316																			29.5976	31.7462															50.7989	5.49917
11.5449																															29.5954	31.7426															50.8017	5.59926
11.5782																															29.4655	31.5273															50.7841	5.93747
11.6116																															29.5249	31.7122															50.84	6.11363
11.645																															29.4785	31.5532															50.808	6.23939
11.6783																															29.3851	31.4541															50.938	6.41661
11.7117																															29.4483	31.2775															51.0143	6.48052
11.7451																															29.3957	31.3708															51.0403	6.59052
11.7784																															29.389	31.2534															51.0697	6.53283
11.8118																															29.4905	31.3587															51.081	6.62951
11.8452																															29.4189	30.8959															51.1677	6.69628
11.8785																															29.2446	30.9492															51.1992	6.78449
11.9119																															29.3991	31.3213															51.4681	7.14603
11.9453																															29.436	31.3012															51.6296	7.06738
11.9786																															29.453	31.5178															51.5958	6.96746
12.012																															29.4605	31.4827															51.7565	7.11495
12.0454																															29.4209	31.5292															51.8594	7.11939
12.0787																															29.3956	31.5756															52.0384	7.207
12.1121																															29.3604	31.7625															52.2227	7.33827
12.1455																															29.3277	31.7686															52.5351	7.53517
12.1788																															29.3964	31.6542															52.6101	7.56043
12.2122																															29.3648	31.767															52.7458	7.65404
12.2456																															29.4455	31.7154															52.9429	7.73028
12.2789																															29.5421	31.3566															52.9608	7.83582
12.3123																															29.3585	30.6567															53.3343	7.94683
12.3457																															29.2253	30.3816															53.4513	8.0267
12.379																															29.1602	30.3369															53.5455	8.07259
12.4124																															29.3234	30.4627															53.5307	8.08589
12.4458																															29.3465	30.4662															53.652	8.08294
12.4791																															29.2921	30.3344															53.6966	7.9616
12.5125																															29.2248	30.3634															53.8908	8.05863
12.5459																															29.5618	30.7437															53.9315	8.05955
12.5792																															29.7004	31.9504															54.2236	8.05244
12.6126																															29.8188	32.4334															54.2992	8.11464
12.646																															29.7711	31.5515															54.4846	8.11375
12.6793																															29.3301	30.5711															54.6411	8.11333
12.7127																															29.0345	30.1843															54.8926	8.17008
12.7461																															28.904	30.0264															55.0979	8.19183
12.7794																															28.6377	29.7029															55.4021	8.20803
12.8128																															28.5556	29.5882															55.5217	8.18049
12.8462																															28.5656	29.5853															55.8568	8.16473
12.8795																															28.3195	29.3568															55.8746	8.16004
12.9129																															28.2592	29.3732															56.0079	8.17086
12.9463																															28.5773	29.627															56.1004	8.12257
12.9796																															29.11	30.271															56.2204	8.07149
13.013																															29.2996	30.4455															56.5941	7.99143
13.0464																															29.2795	30.4279															56.5521	8.03922
13.0797																															29.3527	30.6163															56.7497	8.02365
13.1131																															29.3469	30.6352															57.0175	7.97609
13.1465																															29.2546	30.2688															57.0669	7.93985
13.1798																															29.5142	31.3157															57.1786	7.88657
13.2132																															29.5102	31.2377															57.4087	7.91194
13.2466																															29.3068	30.3163															57.3965	7.80663
13.2799																															29.3702	30.3603															57.5726	7.84257
13.3133																															29.5492	31.3346															57.7325	7.77253
13.3467																															29.6049	31.3009															57.8823	7.71011
13.38																															29.3329	30.3567															57.9307	7.71057
13.4134																															29.5326	31.9833															58.2455	7.47021
13.4468																															29.5413	32.1046															58.2836	7.45228
13.4801																															29.5845	32.1152															58.4865	7.38002
13.5135																															29.5952	32.3165															58.5474	7.29236
13.5469																															29.6383	32.1759															58.5234	7.2468
13.5802																															29.6072	32.6553															58.6336	7.21303
13.6136																															29.6123	32.3305															58.8495	6.95181
13.647																															29.6391	31.8309															58.9147	6.8804
13.6803																															29.0544	30.9238															58.9478	6.90707
13.7137																															29.0332	30.9013															58.9524	6.89004
13.7471																															29.6332	31.6263															59.1745	6.72451
13.7804																															29.6301	30.7613															59.1947	6.72697
13.8138																															29.6694	30.72															59.3746	6.62686
13.8472																															29.7173	30.7458															59.6035	6.45721
13.8805																															29.7611	30.7633															59.6023	6.4081
13.9139																															29.9919	30.8278															59.6575	6.34989
13.9473																																															59.9004	6.24003
13.9806																																															60.0651	6.04856
14.014																																															60.1525	5.95163
14.0474																																															60.1681	6.06207
14.0807																																															60.312	5.99238
14.1141																																															60.4684	5.70753
14.1475																																															60.6742	5.53156
14.1808																																															60.8588	5.33266
14.2142																																															60.9641	5.22931
14.2476																																															60.9473	5.15054
14.2809																																															60.9893	5.08552
14.3143																																															61.0801	4.98748
14.3477																																															61.172	4.87907
14.381																																															61.2553	4.79215
14.4144																																															61.3741	4.67198
14.4478																																															61.5356	4.39192
14.4811																																															61.4774	4.435
14.5145																																															61.6583	4.28198
14.5479																																															61.7561	4.09104
14.5812																																															61.8319	4.02683
14.6146																																															62.1534	3.65093
14.648																																															62.2724	3.6578
14.6813																																															62.4659	3.51257
14.7147																																															62.6658	3.32504
14.7481																																															62.571	3.40105
14.7814																																															62.7575	3.21594
14.8148																																															62.8582	3.1832
14.8482																																															63	3.12378
14.8815																																															62.8262	3.32493
14.9149																																															62.991	3.24213
14.9483																																															63.1505	3.1128
14.9816																																															63.2139	2.95907
15.015																																															63.336	2.88975
15.0484																																															63.4471	2.7353
15.0817																																															63.5396	2.68546
15.1151																																															63.7338	2.37597
15.1485																																															63.7523	2.40397
15.1818																																															63.7665	2.29666
15.2152																																															64.0469	2.09642
15.2486																																															64.0793	2.01909
15.2819																																															63.9659	2.00033
15.3153																																															64.0208	1.9415
15.3487																																															64.0356	1.96321
15.382																																															64.1979	1.86921
15.4154																																															64.1014	1.83167
15.4488																																															64.2311	1.72008
15.4821																																															64.3752	1.55885
15.5155																																															64.3827	1.51416
15.5489																																															64.3914	1.515
15.5822																																															64.4541	1.34885
15.6156																																															64.4469	1.37901
15.649																																															64.5656	1.34318
15.6823																																															64.6061	1.27465
15.7157																																															64.5878	1.17938
15.7491																																															64.6889	1.1338
15.7824																																															64.8699	0.905551
15.8158																																															64.85	0.914539
15.8492																																															64.9076	0.852384
15.8825																																															64.9831	0.956193
15.9159																																															65.0025	0.88825
15.9493																																															65.0191	0.884264
15.9826																																															64.9853	0.784621
16.016																																															65.0463	0.737226
16.0494																																															65.1135	0.683358
16.0827																																															65.1181	0.675143
16.1161
16.1495
16.1828
16.2162
16.2496
16.2829
16.3163
16.3497
16.383
16.4164
16.4498
16.4831
16.5165
16.5499
16.5832
16.6166
16.65
16.6833
16.7167
16.7501
16.7834
16.8168
16.8502
16.8835
16.9169
16.9503
16.9836
17.017
17.0504
17.0837
17.1171
17.1505
17.1838
17.2172
17.2506
17.2839
17.3173
17.3507
17.384
17.4174
17.4508
17.4841
17.5175
17.5509
17.5842
17.6176
17.651
17.6843
17.7177
17.7511
17.7844
17.8178
17.8512
17.8845
17.9179
17.9513
17.9846
18.018
18.0514
18.0847
18.1181
18.1515
18.1848
18.2182
18.2516
18.2849
18.3183
18.3517
18.385
18.4184
18.4518
18.4851
18.5185
18.5519
18.5852
18.6186
18.652
18.6853
18.7187
18.7521
18.7854
18.8188
18.8522
18.8855
18.9189
18.9523
18.9856
19.019
19.0524
19.0857
19.1191
19.1525
19.1858
19.2192
19.2526
19.2859
19.3193
19.3527
19.386
19.4194
19.4528
19.4861
19.5195
19.5529
19.5862
19.6196
19.653
19.6863
19.7197
19.7531
19.7864
19.8198
19.8532
19.8865
19.9199
19.9533
19.9866
20.02
20.0534
20.0867
20.1201
20.1535
20.1868
20.2202
20.2536
20.2869
20.3203
20.3537
20.387
20.4204
20.4538
20.4871
20.5205
20.5539
20.5872
20.6206
20.654
20.6873
20.7207
20.7541
20.7874
[truncated: 206 more columns]

## Sheet: Fig3b,c
3b							3b inset	swimming	swimming	crawling	crawling		3c	swimming		swimming			crawling		crawling			3c inset	Asymptomatic	severe
Crawling	NRK_manilaeWT	MDCK_D16002	Swimming	NRK_manilaeWT	MDCK_D16002			Manilae_WT(NRK)	Hebdomadis(D16002)	Manilae_WT(NRK)	Hebdomadis(D16002)			mean_NRK_manilaeWT	se_NRK_manilaeWT	mean_MDCK_D16002	se_MDCK_D16002		mean_NRK_manilaeWT	se_NRK_manilaeWT	mean_MDCK_D16002	se_MDCK_D16002		swim	32.4	15.3
0	3.02351	9.05523	0	11.4828	11.4106			3.08935	10.4471	2.31124	4.30103		0	0	0	0	0	0	0	0	0	0		crawl	5.7	12.8
1	2.96919	9.74284	1	11.3784	13.3367			15.1463	3.69992	1.59278	4.61336		1	0.179504	0.00711144	0.136869	0.0199087	1	0.0854741	0.00351552	0.178059	0.0115337
2	3.06335	10.4404	2	11.2219	15.3898			4.61849	4.39318	4.27073	1.37952		2	0.430281	0.0235659	0.317731	0.0561091	2	0.196848	0.0106942	0.445082	0.0338283
3	3.34875	9.28351	3	9.2664	16.883			6.27071	4.44164	6.66455	9.08247		3	0.801525	0.0530699	0.566935	0.116492	3	0.339642	0.0206699	0.816885	0.0709836
4	3.56777	8.31759	4	10.4987	16.8027			4.0517	4.73943	3.23685	3.47364		4	1.3044	0.0942714	0.90038	0.198367	4	0.508984	0.0327911	1.27776	0.121541
5	2.84432	8.84147	5	10.9852	16.1827			3.49913	12.6082	4.7524	7.51729		5	1.93012	0.146322	1.29859	0.305269	5	0.702392	0.0470327	1.808	0.18425
6	2.70622	9.47056	6	10.1173	16.6883			4.43353	4.07399	4.10834	4.1622		6	2.67721	0.209311	1.77109	0.433868	6	0.915714	0.0631269	2.40568	0.259335
7	2.70602	10.5396	7	8.56608	16.6966			6.82305	2.17117	3.77565	1.04064		7	3.5458	0.28297	2.3208	0.58164	7	1.15213	0.0813363	3.06019	0.345667
8	2.60736	11.2335	8	8.51659	16.2777			16.294	5.63435	5.65745	5.39019		8	4.53071	0.366571	2.93078	0.748156	8	1.40982	0.101373	3.76606	0.442326
9	2.34783	8.82061	9	6.88529	14.3997			5.61784	4.96197	5.18921	8.49461		9	5.63237	0.459865	3.59747	0.929429	9	1.68712	0.1235	4.52598	0.549664
10	2.10141	8.26279	10	8.53031	12.4156			6.34737	4.13599	5.16909	2.8907		10	6.84672	0.562651	4.3288	1.12519	10	1.9847	0.147405	5.3398	0.667354
11	1.9455	6.9575	11	8.45251	10.536			5.65399	6.19375	3.6147	4.97407		11	8.16789	0.674263	5.10602	1.33617	11	2.2999	0.173452	6.20366	0.79509
12	1.75343	6.39374	12	8.24002	9.58251			8.05291	3.7781	3.32994	3.40927		12	9.59376	0.79421	5.933	1.55848	12	2.63144	0.201574	7.1191	0.931805
13	1.62465	7.07657	13	6.61661	10.6013			4.85635	2.59744	2.23079	13.9975		13	11.1235	0.92222	6.80699	1.78898	13	2.98118	0.231969	8.07674	1.07763
14	1.55162	5.88645	14	5.88924	10.4669			5.59093	5.41561	3.57401	13.3223		14	12.7538	1.05799	7.72392	2.03095	14	3.35188	0.26446	9.07964	1.23207
15	1.62456	5.43751	15	5.35717	11.7324			11.7848	4.96318	5.28849	11.6318		15	14.4796	1.20118	8.69727	2.28583	15	3.73838	0.299287	10.1285	1.39407
16	1.44075	4.45004	16	6.02673	12.1041			5.78813	3.71367	4.00711	3.13165		16	16.3019	1.35089	9.71107	2.5496	16	4.14009	0.335955	11.2161	1.56302
17	1.57707	3.40695	17	5.84872	11.2924			6.10463	6.93118	4.32727	3.32134		17	18.2153	1.50742	10.7707	2.82103	17	4.5572	0.374565	12.34	1.73821
18	1.84517	4.29875	18	5.85419	11.0795			6.3459	11.0559	6.05219	2.82483		18	20.2186	1.67012	11.8556	3.09956	18	4.98796	0.414682	13.5033	1.92013
19	2.0403	4.07132	19	4.65007	10.8208			7.85772	4.21083	2.88413	1.65829		19	22.311	1.83854	12.9867	3.38481	19	5.43327	0.456602	14.6985	2.1074
20	2.06197	4.21667	20	4.8046	10.6155			6.13842	7.43509	6.86853	4.17348		20	24.4932	2.01229	14.1456	3.6727	20	5.8938	0.500353	15.9285	2.30012
21	1.91051	5.49745	21	5.16702	11.0933			9.5956	5.83489	5.09347	2.80408		21	26.7571	2.19076	15.3401	3.96351	21	6.36864	0.545384	17.1963	2.49904
22	1.83089	5.53424	22	5.33043	10.0064			7.12907	3.02208	6.28849	9.63807		22	29.1032	2.37389	16.5689	4.25567	22	6.85879	0.591885	18.4955	2.70364
23	2.12957	5.73848	23	5.37876	10.8704			7.50851		4.82747	6.61616		23	31.5367	2.56171	17.8361	4.54709	23	7.3579	0.639779	19.8249	2.91397
24	2.32174	6.11284	24	6.35539	11.4615			7.62798		4.05535	6.05077		24	34.0421	2.75339	19.1253	4.83853	24	7.86847	0.689012	21.1806	3.12907
25	2.4525	6.46314	25	5.76219	12.2483			8.85494		6.09563	3.60649		25	36.6236	2.94924	20.439	5.13278	25	8.38633	0.739647	22.5591	3.34906
26	2.28369	6.65689	26	5.75362	12.5111			7.30749		5.58453	7.16576		26	39.2745	3.14916	21.7735	5.42072	26	8.91672	0.791824	23.9569	3.57327
27	2.21945	6.00922	27	5.67786	13.3863			9.05215		6.62721	8.32359		27	41.996	3.35258	23.1254	5.70648	27	9.45674	0.845855	25.3861	3.80218
28	2.18068	5.69269	28	6.23941	12.72			10.2139		2.62047	6.20819		28	44.7914	3.55879	24.4939	5.99172	28	10.0111	0.901568	26.8355	4.03515
29	1.92454	5.53847	29	7.36444	11.8941			8.55127		2.37378	3.71733		29	47.6503	3.7686	25.8689	6.27517	29	10.5754	0.958155	28.3123	4.2708
30	2.54484	4.00553	30	8.27117	10.8364			11.5072		3.34307	10.2576		30	50.5752	3.9812	27.2399	6.55151	30	11.1551	1.01636	29.8038	4.50869
31	3.3985	3.81768	31	8.39082	10.1234			10.4658		2.78729	5.03628		31	53.5606	4.19598	28.6151	6.81893	31	11.7473	1.07664	31.3101	4.74939
32	3.01978	3.90842	32	8.29058	9.92528			7.02003		3.61905	3.72775		32	56.6122	4.41334	29.9774	7.08031	32	12.3525	1.13881	32.8304	4.99206
33	3.03507	3.22671	33	7.69113	8.03198			8.87719		3.76053	3.41147		33	59.7199	4.633	31.3617	7.33874	33	12.9719	1.20317	34.3575	5.23329
34	3.7676	3.31381	34	8.94969	7.23693			3.68554		4.33501	3.00415		34	62.8894	4.85541	32.7438	7.59843	34	13.6055	1.26839	35.8917	5.47725
35	4.24083	3.61032	35	9.55394	9.20939			5.35854		5.71988	6.73922		35	66.1168	5.07989	34.1587	7.85702	35	14.255	1.33463	37.4338	5.72341
36	4.23117	3.40202	36	10.7147	9.8522			5.80743		3.20723	10.4238		36	69.4035	5.30748	35.565	8.11158	36	14.9124	1.40147	38.9863	5.97158
37	4.39819	3.34907	37	11.5715	11.8616			3.4592		5.25355	8.80732		37	72.7417	5.5358	37.013	8.37063	37	15.5797	1.46917	40.5534	6.22207
38	4.51599	3.86791	38	10.1969	13.1196			8.64112		3.46272	16.8911		38	76.1374	5.76771	38.4981	8.63557	38	16.25	1.53635	42.1253	6.47463
39	4.02391	4.061	39	9.37257	13.591			4.28955		3.62887	4.85458		39	79.5864	6.00206	39.988	8.89553	39	16.9261	1.6032	43.7119	6.73033
40	3.67962	5.07469	40	10.3843	15.6739			18.0063		5.62877	4.17739		40	83.0897	6.23982	41.4885	9.15153	40	17.6099	1.67001	45.3037	6.98892
41	3.86407	5.15145	41	11.7372	15.7816			8.12543		9.22958	9.87745		41	86.6574	6.48144	43	9.40659	41	18.3073	1.7389	46.8945	7.24801
42	3.69419	5.25411	42	12.3552	16.2637			5.97255		5.8089	11.3345		42	90.2765	6.72653	44.5287	9.66062	42	19.0168	1.80831	48.4781	7.50783
43	4.44499	4.63103	43	12.0057	15.6137			11.3768		1.76955	3.8381		43	93.9489	6.97435	46.0862	9.91954	43	19.7388	1.87879	50.061	7.76852
44	3.92499	4.26048	44	11.0411	15.6383			7.58364		4.95382	2.26557		44	97.6665	7.22603	47.6376	10.1698	44	20.4751	1.95157	51.6432	8.02992
45	3.8395	4.43021	45	12.1923	14.3			5.4641		2.97472	6.68108		45	101.448	7.48216	49.2154	10.4224	45	21.2226	2.0266	53.2237	8.29151
46	4.3097	5.04489	46	10.6716	13.6376			7.7928		3.50125	3.70174		46	105.266	7.74128	50.787	10.6752	46	21.9815	2.10358	54.8119	8.55363
47	4.30798	5.04242	47	11.6867	13.1733			4.6834		2.64138	4.9881		47	109.14	8.00468	52.3759	10.9354	47	22.7511	2.18309	56.4046	8.81601
48	4.79521	4.80735	48	13.8532	12.7753			7.86363		5.38823	9.87053		48	113.048	8.27051	53.99	11.205	48	23.5341	2.26496	57.9907	9.07859
49	4.43611	4.13007	49	14.145	11.7642			5.95083		1.78914	2.69218		49	117.001	8.5388	55.6541	11.4818	49	24.3192	2.34805	59.578	9.34382
50	4.69704	4.64042	50	13.0912	11.2459			7.68944		3.54358	5.76489		50	121.006	8.81129	57.3435	11.765	50	25.1156	2.43281	61.1608	9.61066
51	4.93624	4.49134	51	12.5611	11.6494			3.74894		5.18944	4.71345		51	125.066	9.08878	59.0522	12.0482	51	25.9167	2.51968	62.748	9.87996
52	3.31492	4.31771	52	11.8678	11.7439			4.12188		10.2555	2.95377		52	129.171	9.36955	60.7657	12.3419	52	26.7267	2.61015	64.3322	10.1491
53	3.58719	5.61073	53	12.4283	10.9503			6.8636		4.58486	13.5532		53	133.315	9.65307	62.4821	12.6357	53	27.5523	2.70479	65.9297	10.4213
54	4.06977	6.23507	54	9.62176	10.9954			3.75996		5.98285	4.14588		54	137.505	9.9385	64.1842	12.9258	54	28.3815	2.80361	67.5363	10.697
55	3.74669	5.95587	55	9.77063	10.4707			5.45892		3.7518	4.64768		55	141.727	10.2273	65.9079	13.2181	55	29.2146	2.9033	69.1605	10.9753
56	3.6429	5.81232	56	8.8066	10.8024			3.04906		2.47951	5.11325		56	146.005	10.519	67.6901	13.5206	56	30.0429	3.00166	70.7884	11.2546
57	3.53365	6.19896	57	6.60245	11.9332			3.59657		2.10351	3.83452		57	150.319	10.8118	69.5013	13.8318	57	30.8721	3.10196	72.4133	11.5387
58	4.78467	6.83742	58	5.43018	11.6232			8.56777		2.73601	13.8376		58	154.679	11.1101	71.3108	14.1437	58	31.7032	3.20263	74.0413	11.826
59	4.58631	6.6749	59	5.13544	11.3815			13.4497		4.32857	4.70811		59	159.075	11.4098	73.1652	14.4676	59	32.5387	3.30489	75.6712	12.1174
60	4.68734	6.90525	60	4.97144	11.7445			5.87792		2.51206	2.96059		60	163.494	11.7101	75.0631	14.7956	60	33.3725	3.40652	77.3114	12.4125
61	4.79304	8.00318	61	5.57022	12.4035			6.93976		2.96032	3.66907		61	167.945	12.0095	77.0056	15.1285	61	34.2068	3.50886	78.9631	12.7105
62	4.722	7.575	62	5.31768	11.2481			2.77571		3.44977	4.59445		62	172.413	12.3088	78.9773	15.4689	62	35.033	3.60986	80.6083	13.0076
63	4.40724	7.84558	63	8.61008	11.134			4.98343		2.74081	7.73078		63	176.925	12.6098	80.9846	15.8148	63	35.8572	3.70892	82.2626	13.3065
64	5.00191	8.54729	64	9.89731	10.2437			5.60486		2.88848	6.29363		64	181.447	12.9111	83.03	16.1635	64	36.677	3.8044	83.9228	13.6081
65	4.99441	9.2887	65	11.7593	9.10963			4.7401		2.62368	6.13654		65	186.003	13.2142	85.137	16.5195	65	37.4866	3.90112	85.5931	13.9127
66	5.9093	9.35667	66	11.9226	7.75223			5.18556		5.48406	3.12889		66	190.585	13.5179	87.2676	16.8722	66	38.2983	3.99879	87.2468	14.2173
67	4.72441	8.682	67	12.7137	7.27317			4.63025		6.85297	7.623		67	195.173	13.8211	89.4552	17.2236	67	39.1096	4.09952	88.9208	14.5278
68	4.63248	8.45725	68	14.8276	6.82328			17.1308		2.44463	4.65512		68	199.784	14.1258	91.6558	17.571	68	39.9286	4.20206	90.6316	14.8438
69	4.86055	8.26121	69	14.8349	5.52661			5.98963		2.17538	5.16467		69	204.403	14.4328	93.934	17.9263	69	40.7438	4.29805	92.3727	15.1657
70	5.22494	7.33731	70	14.8702	3.95727			15.7695		6.99277	4.30612		70	209.059	14.7416	96.2341	18.2747	70	41.5539	4.3921	94.131	15.4942
71	5.19189	6.39099	71	15.7557	3.95613			4.45605		2.34256	2.88873		71	213.766	15.055	98.5304	18.6261	71	42.3658	4.48901	95.9164	15.8272
72	5.95945	5.27776	72	13.2834	3.6989			5.39512		3.18541	3.24933		72	218.493	15.3721	100.917	18.9718	72	43.189	4.59341	97.7016	16.1668
73	5.26634	5.70184	73	11.9944	3.58555			8.4069		4.61312	8.23773		73	223.209	15.6908	103.297	19.3273	73	44.0189	4.70276	99.4726	16.5092
74	5.98794	4.56385	74	10.1603	3.86953			6.18243		7.25519	2.99955		74	227.964	16.0131	105.771	19.6823	74	44.8453	4.81244	101.228	16.8574
75	5.90987	5.33938	75	9.40408	4.14309			4.89253		3.16291	11.0615		75	232.731	16.3315	108.267	20.0322	75	45.6835	4.92324	102.985	17.2101
76	5.94159	4.56477	76	8.70248	4.54254			9.45137		5.67274	2.82053		76	237.471	16.6425	110.859	20.4072	76	46.5239	5.03283	104.73	17.5626
77	5.99537	4.70481	77	6.39108	4.4009			9.45929		3.24556	4.12988		77	242.228	16.9508	113.462	20.7781	77	47.3748	5.14157	106.468	17.9176
78	6.83735	5.45221	78	6.07735	4.07406			3.88734		2.43454	4.5798		78	246.998	17.2509	116.104	21.1487	78	48.2333	5.25196	108.218	18.2763
79	6.46404	6.02152	79	5.96117	5.04614			5.0164		2.04356	4.32771		79	251.773	17.5455	118.796	21.5302	79	49.0959	5.36796	109.975	18.633
80	6.49106	6.54512	80	4.92743	5.25636			4.74741		1.75212	5.17871		80	256.543	17.8398	121.535	21.9284	80	49.9555	5.48073	111.747	18.9928
81	5.72718	6.78071	81	6.73466	7.07983			9.35167		1.95507	4.00183		81	261.35	18.1313	124.344	22.338	81	50.8149	5.59029	113.513	19.354
82	5.44254	5.52559	82	6.88709	8.43648			9.70365		2.43361	5.94595		82	266.12	18.4176	127.181	22.7535	82	51.673	5.68995	115.319	19.7201
83	4.85438	6.56823	83	7.31154	9.19138			6.00589		3.43182	10.1805		83	270.839	18.7003	130.022	23.1668	83	52.5107	5.7966	117.173	20.0849
84	4.28796	6.06138	84	8.21905	10.3599			11.4656		2.22295			84	275.579	18.981	132.934	23.5997	84	53.3403	5.89842	119.027	20.4489
85	5.12484	7.88732	85	8.05654	10.0967			5.50608		1.46232			85	280.29	19.2608	135.873	24.0211	85	54.1659	5.99091	120.877	20.8071
86	6.46633	7.21978	86	8.8547	11.8103			4.32557		3.44996			86	285.007	19.5425	138.739	24.4466	86	54.9781	6.0824	122.697	21.1554
87	5.39884	6.56648	87	9.78559	12.5787			8.26801		3.02497			87	289.689	19.8264	141.626	24.8725	87	55.8597	6.21019	124.512	21.5031
88	5.94424	6.52521	88	9.55412	12.4395			12.1632		4.25972			88	294.351	20.1118	144.425	25.2726	88	56.7917	6.35404	126.246	21.8331
89	6.88429	7.75025	89	10.5879	13.3108			4.87388		3.8146			89	299.013	20.3905	147.089	25.6435	89	57.7579	6.50405	127.978	22.159
90	8.02228	8.57346	90	8.376	12.0522			8.03376		3.32675			90	303.66	20.6713	149.901	26.0118	90	58.0265	6.9257	129.68	22.4773
91	9.09576	9.34706	91	8.4716	12.0667			5.26018		3.31292			91	308.501	21.129	152.632	26.3592	91	54.6376	4.67619	131.581	23.062
92	9.06405	9.15401	92	8.84792	11.6319			4.37221		3.57798			92	311.146	21.5096	155.257	26.6884	92	55.4596	4.83033	133.252	23.3678
93	8.25252	9.25154	93	8.04338	10.5937			15.2494		3.21357			93	313.733	21.9025	157.672	26.9573	93	56.6618	4.99955	133.943	23.9324
94	7.51466	8.20572	94	7.91406	11.2854			5.80329		4.91544			94	317.141	22.3727	147.756	25.9306	94	57.7886	5.17126	137.298	24.4761
95	6.93793	8.61355	95	7.15762	9.56282			7.10171		3.41269			95	321.846	22.6932	150.187	26.2503	95	58.7153	5.36177	142.36	25.3051
96	7.23378	9.27626	96	6.93353	9.689			5.66974		3.22205			96	326.579	23.0192	152.458	26.5393	96	58.9397	5.48002	145.794	25.8976
97	6.77473	9.96426	97	6.58464	9.84319			3.31534		2.82435			97	330.731	23.5324	148.738	28.0811	97	59.9008	5.62105	147.627	26.2081
98	5.81284	9.72961	98	6.29158	9.57869			8.43749		4.63485			98	335.431	23.863	142.623	29.3273	98	60.8738	5.80779	151.25	26.7947
99	4.38977	9.62765	99	6.54928	9.99778			4.04441		3.7314			99	341.014	24.3924	144.569	29.6255	99	59.9848	5.77031	153.167	27.108
100	3.72657	9.18636	100	6.46677	8.5472			9.34181		3.8711			100	347.682	24.8807	146.521	29.9104	100	61.461	5.97097	156.288	27.7595
101	4.66099	9.65919	101	6.30548	9.60707			13.9339		4.09436			101	352.131	25.5238	148.425	30.1978	101	62.6897	6.12664	158.249	28.0763
102	5.92785	9.55128	102	6.33879	9.91393			4.34105		2.307			102	349.506	25.8089	150.392	30.4959	102	63.0815	6.27529	153.481	27.9614
103	6.45794	9.62183	103	7.11149	9.45329			4.31728		3.74079			103	351.729	26.6179	152.35	30.8038	103	64.5492	6.50615	155.711	28.3606
104	5.59277	9.65619	104	7.99648	10.4689			8.8906		3.85467			104	356.623	27.0244	154.289	31.0823	104	64.9671	6.7478	157.927	28.7648
105	5.81655	9.56196	105	8.46063	9.19447			3.47162		4.01899			105	356.403	27.1973	156.237	31.3743	105	67.1802	7.04729	161.434	29.5511
106	6.67471	8.46951	106	8.4399	8.46897			8.39127		4.75751			106	361.219	27.6102	158.192	31.6841	106	67.8415	7.39017	165.815	30.3098
107	6.81438	7.00862	107	7.65316	9.76012			6.41168		2.45003			107	366.062	28.0292	160.21	31.9886	107	68.7799	7.50929	171.441	31.5154
108	9.88577	6.24373	108	7.15954	11.8512			3.45066		2.6984			108	357.634	26.5627	161.72	36.317	108	70.7101	7.77939	173.687	31.9393
109	12.4456	5.7655	109	7.72075	15.0002			4.88586		2.99474			109	357.16	26.7387	163.273	36.5517	109	71.5804	7.90681	176.012	32.3946
110	12.9782	4.4696	110	7.56183	14.5069			6.50591		4.19892			110	357.916	27.1472	164.759	36.7776	110	72.4707	8.02803	180.829	33.2161
111	12.1837	3.86364	111	7.96417	15.9002			14.5624		6.82429			111	362.424	27.5719	166.117	36.9675	111	73.4744	8.37755	172.806	32.4955
112	13.5045	2.97382	112	7.3137	16.2792			8.92119		4.73517			112	361.389	27.7139	167.366	37.1373	112	73.6187	8.51477	177.378	33.3283
113	16.8448	2.71513	113	7.43609	15.7038			8.68642		2.52754			113	365.894	28.1466	168.437	37.281	113	74.6568	8.72716	185.529	35.143
114	16.0445	2.21011	114	7.90041	17.1709			9.80479		3.64579			114	369.543	28.8627	169.416	37.4033	114	74.8742	9.00904	192.696	36.5725
115	15.1116	1.88822	115	8.35556	18.3104			5.58294		4.76601			115	374.098	29.3106	170.195	37.4897	115	76.2904	9.204	195.007	37.0469
116	15.5083	2.1832	116	8.3742	17.3628			3.9787		5.24558			116	371.538	29.8484	170.804	37.5594	116	77.4573	9.42188	197.321	37.5241
117	13.0285	2.07277	117	8.19523	14.8441			9.37033		2.55306			117	376.018	30.3083	171.32	37.6536	117	78.0853	9.51049	199.648	37.9973
118	10.4749	2.26615	118	7.93045	13.5657			11.171		1.19391			118	380.459	30.7678	171.816	37.7793	118	78.7196	9.59825	202.016	38.4657
119	9.96759	2.47923	119	7.7968	14.2507			6.90422		3.24654			119	382.612	31.7813	172.416	37.9688	119	79.8736	9.81992	204.412	38.9357
120	11.7737	2.33053	120	8.2619	13.6757			6.35825		3.88763			120	388.105	32.5875	173.09	38.2026	120	80.522	9.91295	209.913	39.9152
121	9.9701	2.81796	121	8.43	13.3501			5.09365		1.97995			121	391.453	33.397	173.838	38.473	121	81.5531	10.1486	199.927	39.0372
122	6.64251	2.96371	122	8.3072	14.4777			3.52696		3.73798			122	396.3	34.249	174.624	38.7975	122	85.645	10.9073	205.212	40.0279
123	7.18462	2.88861	123	7.32993	14.5185					4.80687			123	400.838	34.7552	175.521	39.1882	123	86.4102	11.0016	207.618	40.4788
124	7.34046	2.97404	124	7.2516	14.7645					4.24063			124	401.63	35.4396	176.457	39.5905	124	87.074	11.2731	210.061	40.9313
125	6.74903	2.59828	125	7.56081	14.7909								125	406.081	35.9443	177.387	39.9797	125	87.9155	11.3742	212.52	41.3718
126	7.82589	2.40294	126	7.75883	15.1619								126	410.526	36.4345	178.385	40.4078	126	88.8678	11.6628	215.058	41.8222
127	7.52384	2.2623	127	7.53761	15.3816								127	415.21	37.3372	179.473	40.8404	127	91.1348	11.8813	217.707	42.2941
128	6.67645	1.9694	128	8.2377	14.1388								128	419.675	37.8451	180.561	41.316	128	92.1269	11.999	220.409	42.783
129	5.02491	2.72605	129	8.49914	14.1159								129	424.176	38.3686	181.67	41.8215	129	86.4335	11.4347	223.532	44.5161
130	4.97583	2.64723	130	8.70973	13.7012								130	431.21	39.252	182.741	42.3208	130	86.0984	11.764	226.209	45.0262
131	5.97527	2.34473	131	7.73814	14.1205								131	437.244	40.1966	183.862	42.8502	131	87.9161	12.0625	230.121	46.3381
132	7.55609	2.38507	132	7.24157	14.3119								132	441.869	40.7327	185.006	43.4226	132	88.0205	12.6634	225.373	47.1108
133	10.0082	2.59738	133	6.72979	14.684								133	446.087	41.7415	186.137	44.0329	133	90.2263	12.9627	227.768	47.6098
134	9.31338	2.52795	134	6.29337	14.6059								134	450.662	42.2714	187.357	44.648	134	91.0593	13.0896	230.189	48.1135
135	11.5048	2.67421	135	7.01037	15.2473								135	455.339	42.797	200.448	48.3125	135	92.0879	13.7072	232.641	48.622
136	8.21903	2.93568	136	7.29815	14.9718								136	460.668	43.8343	201.978	48.9722	136	93.0838	13.862	232.422	49.9777
137	8.18281	3.0582	137	6.90304	15.2857								137	468.448	44.8001	203.503	49.6175	137	89.751	14.1198	234.746	50.4748
138	8.18212	2.38233	138	6.5745	14.405								138	473.127	45.3401	205.047	50.2681	138	94.5598	15.0379	237.102	50.9582
139	7.74197	2.31512	139	6.36763	15.3364								139	478.02	45.9326	206.597	50.981	139	91.552	15.038	239.407	51.4457
140	7.01578	3.08319	140	6.91094	13.3631								140	483.009	46.5302	208.049	51.6806	140	92.2416	15.1564	248.791	53.6841
141	6.53775	2.98524	141	7.41723	12.1972								141	489.202	48.2685	209.633	52.4029	141	92.9894	15.272	251.474	55.9589
142	5.8251	2.84297	142	7.78134	11.1881								142	494.415	48.9534	211.182	53.1236	142	93.6481	15.3718	250.512	57.5626
143	3.47739	2.83037	143	8.21719	10.713								143	499.514	49.604	223.383	59.0205	143	94.3799	15.8601	252.981	58.173
144	1.27093	2.98726	144	7.89335	10.9968								144	488.159	48.0216	225.448	59.7726	144	96.1076	16.6147	227.086	52.5449
145	1.43579	2.53153	145	7.11984	10.0752								145	475.105	45.7298	227.529	60.5295	145	96.7037	16.69	229.111	53.01
146	1.32786	2.44342	146	7.48736	10.3478								146	466.234	44.7936	229.771	61.3483	146	97.3393	16.7757	235.755	54.4146
147	1.37774	2.42444	147	7.48769	10.8501								147	471.597	45.7997	231.884	62.0851	147	99.3401	17.7671	240.559	56.0384
148	1.46232	2.09359	148	8.21312	11.064								148	476.161	46.2788	234.139	62.919	148	101.904	18.2275	242.822	56.5712
149	1.61365	1.24287	149	8.23746	11.8775								149	480.637	46.7595	236.345	63.7425	149	98.293	18.6916	245.113	57.115
150	1.81656	1.26031	150	8.4392	12.5604								150	482.951	48.3388	238.474	64.5295	150	100.74	20.4544	247.407	57.6599
151	1.60467	1.09911	151	8.90078	13.0109								151	475.413	47.9089	240.572	65.2704	151	101.29	20.5199	254.864	59.2388
152	1.40442	1.26155	152	9.57334	12.7319								152	481.817	48.9758	242.704	66.0849	152	101.919	20.6071	257.224	59.8007
153	1.90355	1.38131	153	10.0368	12.8798								153	486.266	49.4544	244.918	66.9374	153	102.066	21.4284	259.555	60.3565
154	1.66894	1.58031	154	11.2352	13.303								154	492.898	50.5474	247.192	67.8674	154	105.982	22.0897	261.829	60.899
155	1.65393	1.76443	155	11.3083	13.0626								155	497.521	51.0385	249.515	68.8363	155	109.431	22.8962	264.083	61.4387
156	3.11352	1.9338	156	10.5889	12.225								156	502.111	51.5311	251.784	69.7427	156	110.055	23.0269	266.246	61.9502
157	3.24321	1.92983	157	10.8146	12.0047								157	506.804	52.0284	254.151	70.6768	157	110.709	23.1927	268.337	62.4392
158	3.66443	2.1375	158	10.6699	12.2215								158	511.456	52.5241	256.603	71.6797	158	114.572	24.0392	270.646	62.9832
159	3.69381	2.43535	159	10.159	11.4529								159	516.11	53.0023	259.192	72.7888	159	115.375	24.1838	273.123	63.5709
160	4.42424	2.81367	160	9.89263	10.2153								160	520.685	54.1943	261.994	74.0447	160	116.055	24.3052	263.437	64.0399
161	4.70208	2.71861	161	8.60406	9.61579								161	525.49	54.6833	226.301	73.3576	161	116.798	24.4523	265.586	64.4896
162	4.68773	2.3707	162	8.57919	8.28152								162	530.291	55.1639	228.18	74.3916	162	117.613	24.5993	237.906	59.0514
163	5.15425	2.28198	163	7.39325	7.39212								163	538.766	56.2897	230.254	75.5395	163	118.477	24.7664	240.195	59.621
164	5.42394	2.53074	164	7.57667	6.8347								164	543.628	56.7744	160.646	31.2982	164	111.351	24.5446	225.069	59.0286
165	3.98702	2.39335	165	7.83354	6.54569								165	548.526	57.26	161.571	31.4458	165	112.237	24.7105	227.218	59.5762
166	3.91821	2.655	166	6.9271	5.19226								166	553.473	57.7416	162.396	31.5968	166	113.128	24.8456	229.39	60.1326
167	3.41397	2.40275	167	7.0113	4.17033								167	558.444	58.21	163.218	31.7776	167	116.032	25.9444	231.558	60.6744
168	3.2348	2.29937	168	6.68357	3.97022								168	568.416	59.2773	164.15	31.9232	168	116.575	27.2492	233.65	61.1882
169	2.53548	2.1804	169	6.68613	3.93642								169	570.638	60.5143	165.014	32.068	169	117.297	27.4418	235.653	61.6621
170	3.29054	2.11725	170	7.02309	5.4413								170	575.667	62.503	165.799	32.2427	170	118.035	27.6517	237.625	62.0921
171	3.03827	3.19545	171	5.83649	5.29813								171	580.818	63.0067	166.645	32.4227	171	118.865	27.9677	239.595	62.4785
172	3.13784	4.12473	172	5.90885	7.72137								172	586.058	63.5119	167.474	32.6226	172	101.792	22.9012	241.506	62.8661
173	2.96183	3.7792	173	4.5963	7.92773								173	596.492	64.761	168.373	32.8218	173	102.264	23.1125	246.944	64.7436
174	2.97258	3.81472	174	4.96763	7.87287								174	602.001	65.3152	169.379	33.0062	174	107.127	25.4575	248.997	65.194
175	3.25015	3.50388	175	5.21211	7.85955								175	586.503	63.3297	170.348	33.2286	175	107.859	25.6868	251.031	65.6281
176	3.28403	3.92243	176	5.32727	8.63991								176	591.76	63.8197	171.407	33.4481	176	108.593	25.9151	251.791	67.7681
177	3.90647	4.21641	177	6.25146	9.99844								177	597.174	64.359	172.591	33.6744	177	109.208	26.1047	221.874	61.9066
178	3.83671	3.9872	178	6.45943	11.0745								178	581.459	62.2451	173.829	33.9184	178	109.954	26.329	223.751	62.3396
179	3.28664	4.33717	179	6.11137	10.7445								179	588.448	63.6509	175.078	34.1622	179	115.198	27.6253	225.644	62.7572
180	3.27037	3.44016	180	6.73777	10.5959								180	589.717	64.9963	176.5	34.3597	180	115.844	27.829	227.484	63.1514
181	3.15315	2.5475	181	6.59992	9.11876								181	588.955	66.2396	178.025	34.554	181	116.625	28.0627	229.332	63.5471
182	3.30475	2.53168	182	7.29163	9.76495								182	593.827	67.795	179.51	34.7637	182	117.339	28.308	231.073	63.93
183	3.22805	2.40262	183	7.62711	10.3713								183	598.885	68.2979	181.137	34.9848	183	118.194	28.5364	232.903	64.3248
184	2.95931	3.62837	184	7.92114	11.2171								184	596.314	70.5539	182.42	35.2776	184	115.874	30.1938	234.748	64.7055
185	3.41747	3.74546	185	7.2298	11.1465								185	601.326	71.0841	183.558	35.573	185	116.871	30.4291	236.619	65.0797
186	2.85502	3.148	186	7.27923	9.72749								186	606.316	71.5962	184.888	35.7957	186	117.698	30.6424	238.521	65.4651
187	3.0626	3.35886	187	6.4654	8.96781								187	611.363	72.098	186.23	36.0156	187	114.404	32.4239	236.193	67.4985
188	2.75262	4.78004	188	7.67236	8.25817								188	613.394	73.7351	187.608	36.2581	188	115.319	32.6349	237.847	67.8363
189	2.6339	5.79774	189	7.50291	7.94097								189	618.528	74.2498	189.073	36.5191	189	116.464	32.8976	239.525	68.1858
190	2.74631	6.30837	190	8.20827	7.40175								190	626.818	75.9502	190.413	36.8139	190	117.342	33.0858	241.11	70.5013
191	2.80615	6.62458	191	7.63528	5.93957								191	631.351	77.7858	191.637	37.1911	191	120.747	35.3112	242.655	70.8985
192	3.26462	7.6902	192	7.03104	5.10999								192	634.918	79.691	193.29	37.5394	192	121.156	35.4842	244.232	71.3079
193	3.33342	6.74618	193	6.38036	4.61982								193	639.834	80.2566	195.138	37.9171	193	121.394	35.597	246.009	71.8293
194	3.84574	7.93953	194	6.91386	4.15227								194	644.847	80.8047	196.905	38.3806	194	128.343	37.5327	247.814	72.3582
195	4.21471	9.53247	195	7.20087	4.1589								195	645.355	84.1566	198.927	38.8903	195	118.517	38.8593	249.594	72.8944
196	4.35985	9.32444	196	7.07509	4.1949								196	650.16	84.7033	201.225	39.3241	196	119.188	38.9767	251.462	73.4876
197	4.40418	7.66471	197	7.126	4.24136								197	654.931	85.2451	203.487	39.792	197	119.905	39.0764	253.268	74.066
198	4.57445	6.9818	198	6.79775	5.43165								198	667.269	86.9966	205.439	40.2228	198	120.621	39.1829	255.06	74.6448
199	4.26221	6.47751	199	6.28271	5.20554								199	663.432	87.6382	222.617	44.6091	199	121.374	39.3044	214.521	63.9907
200	3.99015	6.81081	200	6.52146	4.74531								200	644.034	86.0853	224.742	44.9926	200	122.22	39.44	215.903	64.4197
201	3.49554	6.52044	201	6.16573	4.32663								201	649.078	88.3881	226.942	45.3802	201	123.094	39.6165	217.303	64.843
202	3.36882	6.34521	202	6.71513	4.61336								202	653.463	88.9341	223.598	55.6419	202	124.073	39.7379	218.708	65.261
203	2.60054	5.06217	203	7.43021	4.59962								203	664.231	91.0959	226.068	56.1306	203	124.983	39.8318	220.164	65.6826
204	2.25552	4.16842	204	6.67541	4.78474								204	668.707	91.6447	228.751	56.6183	204	134.376	46.3481	221.639	66.1087
205	1.94794	5.46875	205	7.36166	5.308								205	673.231	92.1906	230.931	57.1414	205	135.317	46.6178	228.802	68.2844
206	2.00908	9.07283	206	6.09555	4.43137								206	676.689	94.6666	233.108	57.6961	206	136.312	46.8652	230.335	68.7307
207	2.121	12.5296	207	6.19383	4.43583								207	680.922	95.1968	240.795	74.9136	207	113.647	40.9265	231.903	69.1823
208	1.98586	12.4161	208	6.47644	4.81114								208	685.017	95.7379	243.703	75.5897	208	114.849	41.4329	233.46	69.6256
209	2.15691	11.8752	209	6.28048	4.65389								209	691.778	98.2868	246.766	76.293	209	115.93	41.8812	234.944	70.0471
210	2.32523	11.6474	210	7.56912	4.98504								210	695.673	98.8076	241.362	108.249	210	117.013	42.3112	236.432	70.4572
211	2.46182	11.6696	211	6.97392	5.00894								211	699.45	99.3038	243.318	109.109	211	118.131	42.75	237.874	70.8251
212	2.48909	11.4959	212	5.96005	5.18297								212	687.523	100.729	245.276	109.974	212	119.392	43.2522	239.252	71.1825
213	2.72167	10.7426	213	7.04439	4.89029								213	690.969	101.188	247.265	110.859	213	120.883	43.9005	240.653	71.5499
214	5.01025	9.61264	214	7.38242	4.28991								214	705.659	103.276	249.297	111.759	214	122.476	44.6217	242.008	71.9175
215	6.25133	6.25983	215	8.16072	3.92311								215	709.037	103.722	251.315	112.658	215	124.34	45.4947	243.341	72.2841
216	6.80706	2.92302	216	8.58785	4.16493								216	712.471	104.163	253.366	113.564	216	126.228	46.3976	244.657	72.6614
217	7.18221	3.53584	217	8.9162	3.77208								217	719.254	106.944	255.435	114.492	217	100.355	42.8544	245.915	73.0218
218	7.45255	3.69314	218	8.55119	4.48738								218	725.287	109.889	257.514	115.433	218	100.897	43.0932	247.188	73.3943
219	7.59544	3.29922	219	7.64076	4.43547								219	731.234	112.949	259.587	116.373	219	101.423	43.3305	240.121	75.5422
220	7.48869	3.25739	220	7.93182	5.59758								220	734.319	113.406	261.712	117.334	220	110.729	48.3857	241.25	75.8947
221	7.37341	3.05435	221	9.35792	6.09206								221	737.424	113.887	263.848	118.29	221	111.197	48.6657	242.262	76.2266
222	7.50812	3.25651	222	8.42245	6.67976								222	740.466	114.361	266.004	119.258	222	111.582	48.9587	243.186	76.5504
223	5.29	3.38866	223	7.43567	7.13052								223	743.428	114.827	268.2	120.246	223	111.995	49.2434	243.969	79.3164
224	3.87649	3.11665	224	7.78915	7.36192								224	746.383	115.287	270.42	121.26	224	112.37	49.5372	245.001	79.622
225	3.22128	2.70613	225	8.67854	6.7922								225	749.394	115.758	272.646	122.307	225	112.696	49.847	245.969	79.8663
226	4.49685	2.20153	226	8.83022	6.8374								226	752.232	116.221	274.897	123.355	226	126.971	55.6043	246.9	80.1008
227	4.09521	2.05721	227	9.83421	6.35385								227	755.073	116.694	277.16	124.424	227	127.407	55.9032	247.865	80.3512
228	3.80949	2.0558	228	9.83288	6.26904								228	757.839	117.181	279.42	125.491	228	127.836	56.1817	248.855	80.6234
229	3.80184	2.22761	229	9.68422	5.28083								229	756.458	120.532	281.669	126.551	229	128.258	56.4606	249.857	80.9264
230	5.17387	3.22321	230	9.206	4.51592								230	759.437	121.099	283.961	127.643	230	128.643	56.7543	250.869	81.234
231	6.78722	4.64418	231	8.43521	4.0522								231	762.619	121.74	286.28	128.754	231	129.012	57.0436	251.878	81.5405
232	6.85226	5.71144	232	8.44501	3.85318								232	765.88	122.366	288.605	129.856	232	129.352	57.3201	252.892	81.8719
233	8.42489	5.75187	233	7.81438	3.95187								233	769.154	123.013	290.953	130.978	233	129.629	57.6229	253.914	82.2369
234	10.9436	5.5561	234	6.26007	4.20178								234	772.404	123.668	293.318	132.139	234	129.966	57.9154	254.952	82.6226
235	9.6137	5.54076	235	5.9914	4.43466								235	775.644	124.324	295.729	133.313	235	130.302	58.188	256.012	83.0221
236	10.2439	6.04471	236	5.39071	4.58048								236	760.212	125.749	298.13	134.49	236	130.633	58.4615	257.115	83.4477
237	11.7935	5.97641	237	6.01231	5.47093								237	763.585	126.514	300.539	135.67	237	130.951	58.7263	258.264	83.8925
238	14.0413	5.73513	238	6.60528	5.38271								238	766.957	127.294	302.953	136.843	238	147.167	67.1951	259.499	84.3723
239	14.3929	4.62885	239	6.23601	5.27942								239	770.417	128.077	305.35	138.031	239	147.502	67.4625	260.832	84.9139
240	14.219	3.85598	240	6.49941	5.5096								240	773.858	128.875	307.764	139.211	240	147.833	67.7147	262.223	85.4927
241	15.0431	2.84706	241	6.94531	5.45449								241	777.449	129.725	310.21	140.412	241	148.171	67.9638	263.665	86.0877
242	14.8503	3.71729	242	6.63066	5.03165								242	781.145	130.605	312.653	141.613	242	148.557	68.2014	265.124	86.6954
243	12.4756	4.15609	243	7.57521	5.044								243	785.024	131.47	315.131	142.8	243	148.939	68.4456	266.559	87.2675
244	13.7018	4.91791	244	8.15668	5.19929								244	788.992	132.338	317.615	144.015	244	149.338	68.6535	205.816	64.0711
245	13.0635	9.91249	245	7.81197	5.26046								245	813.159	135.237	320.129	145.226	245	176.066	77.8796	216.922	68.8408
246	13.4324	10.8192	246	7.29085	3.82857								246	817.362	136.22	322.647	146.471	246	176.385	78.0973	218.416	69.5891
247	11.4135	11.0707	247	7.60781	3.89265								247	823.516	140.929	325.138	147.727	247	176.692	78.282	219.964	70.3559
248	10.9031	12.853	248	7.2139	4.38827								248	834.451	145.888	327.661	148.967	248	177.019	78.4421	222.187	76.484
249	10.9444	13.3376	249	8.82742	4.63441								249	781.809	141.094	330.192	150.236	249	177.286	78.5979	224.023	77.33
250	12.3537	13.9476	250	9.32249	4.74246								250	785.565	142.17	332.76	151.511	250	177.519	78.7592	225.908	78.1811
251	11.6907	13.8008	251	9.82388	5.4175								251	789.222	143.208	335.33	152.789	251	177.682	78.9095	227.768	79.0034
252	11.4528	6.20613	252	8.90397	5.10092								252	792.832	144.237	337.921	154.09	252	177.83	78.9999	229.715	79.8234
253	9.80509	5.98043	253	8.54734	5.09837								253	796.243	145.265	340.531	155.401	253	178.065	79.1087	231.684	80.6294
254	11.0666	5.04592	254	9.06416	5.16353								254	799.66	146.28	343.15	156.727	254	178.285	79.1859	233.78	81.4471
255	9.2388	6.09587	255	8.9569	5.74203								255	821.3	150.792	345.828	158.044	255	178.472	79.2403	235.931	82.3085
256	9.06852	6.05306	256	7.56983	5.78824								256	825.608	151.921	348.504	159.374	256	178.684	79.3003	246.319	86.0292
257	8.06807	7.08422	257	7.09549	5.5439								257	829.81	153.026	351.241	160.728	257	178.818	79.3691	258.33	89.9411
258	6.49166	6.75865	258	6.8255	5.48574								258	834.058	154.132	353.982	162.081	258	178.974	79.4445	260.753	90.9348
259	4.32778	6.47811	259	6.65364	5.66415								259	838.359	155.297	356.759	163.445	259	179.049	79.5298	263.212	91.8994
260	3.58092	6.36038	260	6.18939	5.60223								260	742.982	124.482	359.535	164.811	260	179.201	79.6506	265.565	92.8016
261	3.63976	6.17495	261	6.65758	6.43967								261	746.117	125.209	362.309	166.166	261	211.031	94.5783	267.861	93.6431
262	3.69713	6.44613	262	5.65529	6.17529								262	749.649	126.09	365.137	167.556	262	211.217	94.8637	280.232	97.9171
263	2.43049	6.11932	263	7.04898	5.927								263	753.29	127.066	367.968	168.931	263	211.319	95.091	282.465	98.7046
264	2.55804	5.88534	264	7.83356	6.25173								264	754.423	132.084	370.823	170.326	264	211.352	95.2773	284.582	99.4588
265	2.53403	6.602	265	8.6675	6.01098								265	757.894	133.022	373.668	171.728	265	211.325	95.4214	254.889	99.2304
266	2.4251	5.25493	266	9.88025	6.09653								266	706.759	126.406	376.489	173.127	266	211.313	95.5692	256.974	100.006
267	2.54039	4.63133	267	9.58935	5.88303								267	709.687	127.126	379.309	174.528	267	211.235	95.6434	258.988	100.769
268	2.68498	4.91346	268	9.99513	5.33946								268	737.836	135.75	382.139	175.924	268	211.209	95.7977	261.089	101.55
269	2.76939	6.10179	269	9.78891	4.74578								269	740.612	136.532	384.941	177.33	269	211.143	95.9319	263.06	102.319
270	3.02369	7.1784	270	9.7958	3.76886								270	743.583	137.375	387.776	178.758	270	211.097	96.1086	265.136	103.084
271	3.17926	7.1807	271	10.1954	3.62634								271	746.826	138.362	390.645	180.197	271	210.956	96.209	267.169	103.816
272	3.40897	7.43137	272	9.05338	3.6226								272	749.911	139.276	393.491	181.632	272	210.818	96.2957	269.052	104.512
273	3.31509	7.29885	273	9.02592	3.21042								273	738.509	144.592	396.32	183.048	273	210.617	96.3162	279.901	109.611
274	3.34795	7.61721	274	8.66727	3.03239								274	741.4	145.453	399.162	184.466	274	210.444	96.3563	281.679	110.235
275	3.41025	8.05917	275	7.84359	2.7795								275	744.9	146.557	402.051	185.887	275	210.173	96.3148	283.526	110.922
276	3.15268	9.2288	276	6.78039	2.6581								276	748.668	147.712	404.958	187.32	276	209.648	96.0199	285.437	111.628
277	2.92341	9.39181	277	6.20446	2.57659								277	693.839	142.225	407.91	188.768	277	209.273	95.9201	287.452	112.352
278	3.06905	8.20405	278	8.13587	3.05357								278	697.222	143.36	410.871	190.248	278	208.782	95.7096	289.404	113.071
279	3.59935	8.05273	279	8.84634	3.3297								279	700.777	144.561	413.83	191.741	279	208.207	95.3857	291.295	113.846
280	3.40595	7.36088	280	9.542	3.5166								280	704.152	145.771	416.823	193.281	280	207.672	95.1231	293.284	114.674
281	3.06596	7.59632	281	9.09634	3.92399								281	707.346	146.954	419.854	194.797	281	207.236	95.1292	295.295	115.492
282	2.87857	6.86757	282	10.4716	3.6058								282	710.825	148.178	422.877	196.281	282	206.678	95.0024	297.112	116.175
283	2.8575	5.7252	283	10.6035	3.94763								283	714.321	149.344	425.9	197.783	283	205.903	94.5956	298.891	116.894
284	2.73852	5.30292	284	10.531	4.14263								284	717.556	150.476	428.964	199.27	284	205.115	94.1728	300.637	117.585
285	2.85317	4.13418	285	10.6557	4.23653								285	704.796	156.943	432.056	200.785	285	110.812	11.7076	302.32	118.28
286	3.19084	4.19728	286	10.0567	4.09377								286	708.608	164.939	435.139	202.305	286	110.404	11.7823	304.065	119.028
287	3.31145	5.73542	287	8.9443	3.77001								287	712.381	166.257	438.218	203.847	287	110.097	11.8833	305.908	119.727
288	2.81145	4.77397	288	10.3384	3.58417								288	739.55	173.338	441.327	205.392	288	109.896	11.9928	307.77	120.454
289	2.87067	5.24714	289	10.98	3.45								289	743.247	174.66	444.476	206.933	289	109.364	20.9726	309.617	121.215
290	3.06348	5.11226	290	10.5205	3.06476								290	746.828	175.922	447.618	208.5	290	109.674	21.2948	311.426	121.931
291	3.12573	5.02619	291	10.5586	3.05296								291	750.449	177.212	450.812	210.064	291	110.019	21.5977	313.183	122.665
292	3.15796	5.23256	292	10.556	3.03089								292	730.98	185.25	454.07	211.672	292	110.229	21.7684	314.814	123.48
293	3.03582	5.26885	293	11.8977	3.10629								293	734.738	186.726	457.264	213.273	293	110.331	21.8573	316.392	124.283
294	2.90623	5.35411	294	11.9571	3.45337								294	738.484	188.168	460.488	214.874	294	110.409	21.8486	317.942	125.089
295	3.35118	4.61192	295	13.7315	3.9694								295	742.035	189.529	463.696	216.479	295	110.517	21.7763	319.354	125.965
296	3.41872	3.16333	296	14.1482	4.1422								296	745.364	190.793	466.94	218.112	296	110.672	21.7789	318.178	132.307
297	4.14876	2.88718	297	14.15	4.10657								297	749.007	192.361	470.217	219.733	297	110.915	21.7351	319.886	140.124
298	5.02289	3.15508	298	14.5113	4.21784								298	752.489	193.858	473.506	221.404	298	111.298	21.8329	334.251	148.375
299	6.02171	2.89062	299	16.0579	4.3581								299	755.769	195.194	476.855	223.069	299	111.606	21.7852	194.637	50.3756
300	6.2712	3.3727	300	13.462	4.98456								300	759.067	196.516	480.2	224.764	300	112.051	21.8743	195.736	50.5901
301	6.28114	3.33416	301	13.0006	5.13242								301	762.003	197.604	483.609	226.458	301	112.398	21.8144	196.754	50.7203
302	6.28152	3.48796	302	11.7958	5.39289								302	765.087	198.819	487.019	228.128	302	112.778	21.8093	197.79	50.8764
303	6.49418	3.56371	303	12.2039	5.35827								303	768.134	200.026	490.468	229.815	303	113.168	21.7683	198.866	51.0488
304	5.75071	3.66198	304	11.7441	5.54717								304	770.941	201.043	493.909	231.494	304	113.589	21.6953	200.094	51.3201
305	5.51215	3.42639	305	10.7589	5.98171								305	773.706	201.996	497.367	233.17	305	114.042	21.575	201.376	51.6461
306	4.81281	3.68882	306	11.8081	7.01209								306	776.776	203.216	500.863	234.857	306	114.537	21.4352	202.607	51.9724
307	4.09162	3.99784	307	11.2741	7.12855								307	779.758	204.342	504.37	236.552	307	115.053	21.2833	203.922	52.3662
308	7.38082	3.96906	308	10.1044	6.84649								308	612.732	120.894	507.835	238.247	308	115.553	21.0839	205.457	52.8948
309	8.47888	4.4345	309	12.8163	6.56962								309	608.79	127.537	511.287	239.918	309	116.046	20.8807	207.022	53.4512
310	6.83844	4.72256	310	13.8078	6.17977								310	611.166	128.164	514.768	241.585	310	116.513	20.5716	173.984	43.9631
311	6.93608	4.57702	311	13.5568	6.7627								311	613.544	128.791	518.251	243.221	311	117.041	20.2278	175.091	44.3011
312	7.15416	6.53517	312	12.6541	6.73412								312	615.801	129.356	521.685	244.867	312	117.587	19.8699	176.029	44.6016
313	7.61737	7.65826	313	12.973	6.53597								313	581.602	131.41	525.163	246.552	313	118.191	19.5742	176.984	44.9091
314	7.532	7.79381	314	15.0228	6.1415								314	584.144	132.123	528.654	248.247	314	118.875	19.3106	178.044	45.2378
315	8.44249	9.55326	315	12.361	5.95143								315	586.732	132.856	532.098	249.894	315	119.624	19.0552	179.064	45.5563
316	7.91788	8.79445	316	12.3975	6.27524								316	589.238	133.603	535.587	251.559	316	120.348	18.8894	180.115	45.8833
317	7.43383	8.94582	317	12.2878	7.84264								317	591.717	134.259	539.089	253.204	317	121.161	18.7013	181.129	46.2036
318	6.80088	7.74142	318	10.2547	8.5498								318	594.104	134.866	542.613	254.846	318	121.972	18.5798	172.202	48.3828
319	7.99154	7.67937	319	9.44786	9.38315								319	596.496	135.434	546.198	256.521	319	122.806	18.3655	173.054	48.6939
320	7.59643	7.7164	320	9.93449	8.5257								320	599.064	136.066	549.814	258.208	320	123.6	18.2038	173.932	49.0042
321	7.63581	6.50947	321	12.909	8.71507								321	601.342	136.526	553.376	259.878	321	124.532	17.907	174.795	49.3162
322	7.34094	5.36298	322	11.9992	8.52922								322	603.838	137.227	556.895	261.513	322	125.361	17.7195	175.671	49.6324
323	7.43611	5.81688	323	10.4918	8.08651								323	606.529	137.956	560.405	263.128	323	126.216	17.4973	176.53	49.9455
324	6.23798	4.13976	324	10.891	7.09953								324	608.774	138.438	563.953	264.728	324	127.155	17.1945	177.42	50.2618
325	6.19217	4.71406	325	12.0352	6.67398								325	610.911	138.835	567.413	266.469	325	128.05	16.9421	178.33	50.5868
326	5.8292	4.42518	326	12.8466	5.46731								326	613.545	139.49	571	268.151	326	129.034	16.6592	179.276	50.9173
327	5.89348	5.34069	327	13.2194	4.86311								327	615.996	140.072	574.491	269.899	327	129.987	16.3733	180.285	51.245
328	4.87346	5.14133	328	13.4251	4.67753								328	618.456	140.604	578.121	271.58	328	131.005	16.0464	181.32	51.5821
329	4.54187	5.78962	329	13.8861	4.94884								329	620.993	141.219	581.752	273.268	329	132.058	15.7988	182.384	51.9239
330	4.42916	4.94559	330	11.999	4.72398								330	623.336	141.698	585.379	274.946	330	133.048	15.6131	183.457	52.2717
331	4.86431	5.00957	331	12.2764	5.75549								331	539.096	119.297	589.083	276.576	331	134.025	15.4335	184.541	52.6278
332	4.18045	4.98681	332	12.7359	6.16957								332	541.247	119.816	592.777	278.191	332	135.106	15.1821	185.634	52.9902
333	4.4028	4.77531	333	11.7217	7.4741								333	543.375	120.337	596.502	279.823	333	136.15	14.9839	186.741	53.3613
334	4.76251	4.30892	334	9.86689	8.19503								334	545.511	120.856	600.229	281.498	334	137.232	14.7472	187.883	53.7359
335	5.41705	4.6889	335	9.47772	8.60583								335	547.621	121.369	603.975	283.194	335	138.408	14.4867	189.224	54.0965
336	5.07022	4.42538	336	8.57064	8.79649								336	549.859	121.892	607.773	284.926	336	139.651	14.205	190.436	54.4763
337	5.20882	4.05313	337	8.37304	8.33596								337	552.072	122.417	611.569	286.657	337	140.708	14.0531	191.636	54.8622
338	6.12296	3.63876	338	8.33353	8.40339								338	554.387	122.967	615.454	288.412	338	141.94	13.7263	192.901	55.2651
339	6.77671	3.81236	339	9.25198	8.43102								339	556.634	123.503	619.394	290.124	339	143.141	13.4379	194.17	55.6816
340	6.82608	3.60055	340	9.19632	7.19138								340	558.833	124.046	623.266	291.938	340	144.204	13.487	195.287	56.1077
341	7.84266	3.55574	341	8.27076	7.35242								341	561.033	124.582	627.236	293.755	341	145.285	13.39	202.921	60.0395
342	7.97288	3.5483	342	9.56909	6.62116								342	563.165	125.131	631.283	295.572	342	146.404	13.0904	204.236	60.4818
343	7.0441	3.9512	343	10.9148	5.98954								343	565.076	125.695	635.385	297.457	343	147.546	12.5511	205.574	60.9272
344	6.30865	4.13548	344	10.8508	6.1863								344	588.59	131.956	639.51	299.4	344	148.383	12.0796	206.94	61.3826
345	6.66102	3.76279	345	10.8874	5.89934								345	617.736	138.138	643.664	301.403	345	149.264	11.5858	208.366	61.8486
346	6.51088	4.04301	346	12.0635	5.5587								346	620.166	138.714	647.839	303.387	346	161.339		209.802	62.3239
347	5.99809	3.74676	347	11.4472	5.50288								347	622.533	139.278	652.05	305.538	347	161.807		211.246	62.8085
348	5.84013	3.66941	348	10.4794	5.04622								348	605.734	148.061	656.275	307.631	348	162.207		212.702	63.2996
349	5.75814	3.7157	349	9.83856	5.16231								349	607.958	148.603	660.632	309.747	349	162.511		214.194	63.7992
350	4.81889	3.29881	350	9.83091	4.81315								350	610.121	149.162	664.927	311.937	350	162.77		215.682	64.3026
351	4.90916	3.28282	351	8.52813	4.10649								351	612.283	149.691	669.314	314.151	351	163.019		217.184	64.8095
352	5.17215	2.47398	352	6.61448	4.22486								352	614.48	150.218	673.731	316.409	352	163.252		218.66	65.3096
353	5.82778	2.04062	353	6.91462	3.2431								353	616.483	150.692	678.189	318.608	353	163.514		220.137	65.8177
354	5.85624	1.86643	354	7.25453	3.39508								354	618.615	151.196	682.678	320.901	354	163.815		221.605	66.3312
355	6.17173	1.54638	355	7.035	3.81556								355	620.687	151.672	687.334	323.206	355	164.04		223.084	66.8443
356	6.80815	1.58736	356	7.29509	3.611								356	622.773	152.138	692.069	325.502	356	164.314		224.578	67.3601
357	6.37068	1.85091	357	6.84195	3.43458								357	624.754	152.646	696.717	327.898	357	164.473		226.087	67.8853
358	6.66584	2.11996	358	7.12202	3.76395								358	626.636	153.135	701.553	330.181	358	164.599		227.593	68.4054
359	7.74163	2.24002	359	6.95254	3.6854								359	628.579	153.613	706.312	332.616	359	164.642		229.128	68.9365
360	7.40528	2.72789	360	7.12458	4.83279								360	630.451	154.064	710.965	335.186	360	164.591		230.663	69.471
361	7.12091	3.00105	361	7.63489	5.22101								361	632.264	154.55	715.788	337.773	361	164.453		232.186	70.0008
362	6.61805	2.95607	362	7.05418	5.31775								362	634.214	155.007	720.735	340.255	362	164.313		233.683	70.5078
363	6.5176	2.98083	363	7.41707	6.16286								363	636.213	155.425	725.621	342.92	363	164.111		235.183	71.0215
364	7.30832	3.07604	364	10.762	6.12246								364	670.644	163.702	730.714	345.489	364	163.902		236.623	71.5224
365	6.83608	3.03811	365	12.1456	6.02627								365	691.714	176.075	735.856	348.018	365	163.719		238.067	72.0254
366	6.89309	3.06003	366	13.1579	6.8059								366	693.388	176.591	740.775	350.944	366	163.773		239.499	72.5257
367	6.66191	3.56167	367	14.0188	6.74299								367	695.103	177.113	745.872	353.738	367	163.934		240.907	73.0261
368	6.09309	3.84688	368	15.6868	6.75361								368	696.642	177.618	751.383	356.265	368	164.038		242.344	73.5309
369	6.21975	3.86906	369	16.2132	5.72462								369	698.396	178.142	757.083	358.731	369	164.041		243.787	74.0257
370	6.34617	4.18241	370	18.6243	5.2991								370	700.06	178.645	762.835	361.284	370	164.113		245.242	74.5045
371	6.27211	5.01112	371	18.6573	5.55406								371	701.735	179.096	768.45	363.962	371	164.434		246.675	74.9709
372	7.51331	5.36423	372	20.2165	4.36442								372	703.46	179.589	774.212	366.579	372	165.183		248.106	75.4356
373	7.13199	5.43784	373	17.2328	4.03268								373	705.146	180.083	780.16	369.177	373	166.351		249.525	75.8981
374	7.18883	6.0618	374	16.0378	4.11691								374	707.232	180.647	786.225	371.73	374	167.796		250.947	76.3622
375	8.03898	5.84897	375	16.861	3.67498								375	709.096	181.242	792.373	374.206	375	169.28		252.383	76.8404
376	8.17251	5.33289	376	15.9515	3.51949								376	733.102	196.222	1167.5	132.133	376	170.949		253.797	77.3266
377	7.86146	6.03818	377	14.8666	3.54339								377	734.889	196.861	1176.14	133.478	377	172.878		255.205	77.8211
378	7.45406	6.27289	378	15.3731	3.532								378	737.241	197.647	1184.8	134.792	378	175.007		256.535	78.3127
379	7.96939	5.65861	379	12.0394	3.20613								379	740.206	198.465	1193.54	136.012	379	177.413		257.843	78.8104
380	8.05052	4.93028	380	14.7442	3.10284								380	742.6	199.239	1202.33	137.316	380	179.958		259.192	79.3055
381	7.40185	4.57599	381	15.5489	2.81281								381	745.588	200.173	1210.97	138.379	381	182.493		260.506	79.7754
382	6.98335	5.29064	382	16.376	2.90142								382	748.155	200.997	1219.63	139.362	382	185.059		261.793	80.2141
383	6.87891	5.02987	383	18.0253	2.68309								383	749.938	201.554	1228.24	140.507	383	188.062		263.058	80.6313
384	5.83327	4.8942	384	17.1685	2.27091								384	710.641	216.833	1236.97	141.682	384	191.138		264.29	81.0123
385	5.43105	5.45665	385	18.2543	2.33736								385	712.241	217.561	1245.24	142.995	385	194.468		265.461	81.3589
386	5.3807	5.2669	386	18.1718	2.29588								386	713.915	218.296	1253.91	144.179	386	197.895		266.521	81.6788
387	5.56418	4.79679	387	18.372	2.56594								387	715.629	219.053	1262.69	145.297	387	201.227		267.645	82.0178
388	4.86939	5.05378	388	16.9491	2.43324								388	717.509	219.825	1271.51	146.411	388	204.577		268.778	82.3539
389	4.48442	5.42335	389	18.6445	2.03663								389	719.293	220.541	1280.41	147.55	389	207.671		269.967	82.7085
390	3.75543	6.14474	390	17.2499	2.90586								390	709.947	244.268	1289.18	148.536	390	210.378		271.187	83.0768
391	3.3441	7.35727	391	17.8482	3.10814								391	711.666	245.058	1297.9	149.477	391	213.149		272.477	83.4718
392	3.01022	6.98531	392	17.1637	2.90435								392	713.035	245.616	1306.7	151.03	392	216.104		273.807	83.854
393	3.3192	7.50418	393	17.9048	3.10329								393	713.913	246.18	1314.82	151.787	393	219.095		275.103	84.2367
394	2.86729	6.79686	394	16.6001	3.24772								394	714.796	246.518	1323.02	152.586	394	221.866		276.492	84.6102
395	2.8215	5.88497	395	15.0678	3.15431								395	716.185	247.053	1331.24	153.267	395	224.545		277.89	84.9778
396	2.7366	6.35841	396	15.1925	3.10704								396	772.544	269.894	1339.85	153.873	396	227.093		279.2	85.3554
397	2.51144	6.31298	397	15.6994	3.13105								397	773.872	270.658	1348.18	154.161	397	229.786		280.52	85.7409
398	2.64292	6.48345	398	15.7463	3.45011								398	775.71	271.357	1356.92	155.404	398	231.75		300.742	90.221
399	2.34996	6.08841	399	16.4786	3.02891								399	777.418	272.001	1365.69	156.251	399	233.739		302.084	90.6142
400	2.25218	4.13043	400	15.4455	2.88816								400	779.139	272.569	1373.79	156.453	400	235.827		303.27	90.9847
401	2.16787	4.80295	401	14.8771	2.99111								401	780.458	273.354	1381.41	156.069	401	237.674		304.422	91.3207
402	1.95845	5.6904	402	16.5303	2.74759								402	782.342	273.944	1389.1	155.531	402	240.096		305.571	91.6116
403	1.88603	5.59107	403	15.5947	2.70068								403	784.223	274.714	1397.15	155.754	403	242.333		306.624	91.9062
404	1.78967	6.12069	404	17.1028	3.01795								404	785.813	275.329	1404.75	155.379	404	244.406		307.687	92.2024
405	1.62496	6.40874	405	18.2462	3.12606								405	787.264	275.801	1412.43	154.623	405	246.96		308.665	92.5244
406	1.5584	6.22432	406	17.8526	3.06377								406	788.984	276.314	1419.88	153.875	406	249.907		309.665	92.8382
407	1.38944	5.83649	407	17.7263	3.39596								407	790.78	277.13	1427.8	153.06	407	253.085		310.762	93.2047
408	1.55301	6.1049	408	17.9351	3.02732								408	793.142	278.182	1435.09	151.621	408	256.873		311.888	93.5897
409	1.60928	5.94058	409	17.1298	3.6611								409	794.914	278.942	1442.31	150.676	409	261.563		312.946	93.9576
410	1.94587	5.65629	410	16.68	3.87576								410	797.724	280.063	1449.9	150.133	410	266.488		336.459	99.0019
411	1.88484	5.42108	411	14.9228	4.37118								411	554.436	154.531	1457.57	149.765	411	271.32		337.697	99.351
412	2.33958	5.79358	412	14.1814	4.08354								412	531.07	175.563	1465.31	149.551	412	276.909		339.068	99.7024
413	2.15796	5.53972	413	14.0543	3.89463								413	531.356	174.789	1472.87	149.284	413	282.527		364.338	105.599
414	2.43205	4.63798	414	13.5852	3.62638								414	531.219	174.002	1480.78	149.249	414	288.576		365.815	105.937
415	4.15613	5.48066	415	13.6716	4.14082								415	530.434	173.176	1488.46	149.194	415	295.84		367.413	106.275
416	6.30534	5.47644	416	12.8858	4.05399								416	530.118	172.375	1496.38	149.381	416	301.78		398.577	112.177
417	6.10427	5.60736	417	12.2768	4.59021								417	530.574	171.622	1503.89	149.235	417	308.78		400.332	112.372
418	8.11013	7.36951	418	13.0361	3.7563								418	529.765	170.787	1511.12	148.788	418	316.208		402.233	112.585
419	9.98835	7.19629	419	12.5495	3.63297								419	517.883	200.647	1518.88	148.992	419	323.124		403.91	112.735
420	10.0489	6.24324	420	12.6936	3.73728								420	517.766	199.677	1526.89	149.379	420			405.592	112.856
421	9.61863	6.10096	421	13.7083	3.76118								421	517.282	198.691	1534.98	149.734	421			406.95	112.945
422	9.61095	5.85301	422	14.4849	3.53286								422	517.182	197.685	1543.62	150.609	422			408.104	112.899
423	9.7383	6.71248	423	14.9126	3.82589								423	517.102	196.663	1552.14	151.228	423			374.144	118.547
424	9.29885	6.91737	424	14.4211	3.69897								424	516.887	195.618	1561.1	152.136	424			375.579	118.683
425	9.9649	7.09664	425	13.4612	3.64313								425	516.561	194.559	1569.9	152.977	425			376.966	118.853
426	15.6468	6.73978	426	13.4314	3.39341								426	515.808	193.454	1578.02	153.064	426			378.397	119.039
427	16.5577	7.55085	427	14.0301	3.69132								427	515.467	192.369	1586.86	154.166	427			421.038	125.107
428	17.0355	7.75931	428	13.8925	4.03098								428	515.059	191.315	1595.19	154.901	428			422.647	125.281
429	16.5608	9.18843	429	13.6648	3.45719								429	513.917	190.202	1602.66	155.023	429			424.141	125.429
430	13.229	8.97195	430	14.4698	3.89232								430	513.089	189.102	1609.72	154.766	430			425.437	125.471
431	13.3502	8.8156	431	12.736	4.75437								431	512.947	188.039	1617.51	155.33	431			426.847	125.585
432	15.1767	9.17741	432	11.3265	4.75112								432	512.728	186.96	1625.32	155.721	432			428.242	125.696
433	15.0452	8.6225	433	12.1506	4.48099								433	498.761	227.045	1633.25	156.341	433			429.757	125.877
434	14.8301	8.15405	434	14.4739	4.19275								434	497.862	225.622	1640.75	156.41	434			431.294	126.067
435	11.4977	8.80684	435	16.0465	5.07549								435	496.974	224.159	1648.11	156.39	435			432.885	126.256
436	11.565	6.40163	436	16.0813	4.82703								436	496.1	222.689	1656.1	157.104	436			434.571	126.494
437	11.156	6.07893	437	18.0649	4.50819								437	495.151	221.253	1663.79	157.453	437			436.365	126.74
438	10.8013	4.67945	438	17.4134	4.67283								438	494.093	219.782	1673.6	159.733	438			438.233	127.04
439	10.7089	5.15521	439	17.3917	4.7409								439	492.997	218.234	1684.62	162.981	439			440.232	127.437
440	8.87904	5.12101	440	17.2809	4.34348								440	491.975	216.699	1529.2		440			442.18	127.88
441	7.28439	4.1446	441	18.3569	4.46305								441	490.97	215.153	1536.61		441			444.174	128.346
442	6.38442	4.13597	442	16.5191	4.73463								442	489.785	213.71	1543.98		442			446.235	128.874
443	5.82407	4.4556	443	16.6143	4.88795								443	488.758	212.21	1551.28		443			448.319	129.419
444	6.30755	3.40964	444	14.9717	4.92455								444	487.644	210.694	1558.54		444			450.506	129.966
445	5.37262	3.35571	445	13.428	5.40983								445	486.433	209.199	1565.75		445			452.822	130.591
446	5.80144	3.57144	446	12.1938	5.91403								446	485.389	207.643	1572.89		446			455.041	131.221
447	5.489	3.35427	447	12.9132	6.19154								447	484.269	206.139	1580.02		447			457.508	131.885
448	5.65536	3.09285	448	11.4315	5.93477								448	483.094	204.707	1587.2		448			514.763	137.062
449	5.57755	3.68994	449	12.922	5.73474								449	481.906	203.215	1594.35		449			517.61	137.985
450	4.83918	3.83907	450	11.8162	6.03962								450	480.736	201.692	1601.55		450			520.424	138.934
451	4.55624	3.42629	451	13.2339	6.28025								451	479.384	200.176	1608.65		451			523.189	139.89
452	5.23224	3.85822	452	11.1796	6.6315								452	478.083	198.683	1615.68		452			525.976	140.866
453	4.56338	3.90964	453	11.7484	6.13301								453	476.848	197.173	1622.71		453			528.847	141.938
454	4.37144	4.41209	454	13.5567	6.11623								454	475.823	195.575	1629.76		454			531.814	143.044
455	3.74454	4.47615	455	13.8827	5.84186								455	474.709	193.989	1636.79		455			535.064	144.188
456	4.8414	5.0281	456	13.5311	5.54294								456	473.602	192.375	1644.01		456			538.426	145.384
457	8.09735	6.21776	457	15.7358	6.01296								457	472.667	190.621	1651.3		457			541.769	146.631
458	8.05081	6.14883	458	15.258	6.34707								458	471.329	188.957	1658.46		458			545.51	147.971
459	8.69922	5.6377	459	16.602	5.78898								459	547.312	220.252	1666.04		459			549.436	149.422
460	10.731	6.20793	460	17.9584	5.50355								460	545.814	218.045	1673.63		460			553.129	150.895
461	10.0761	5.93431	461	18.6604	4.82659								461	544.218	215.801	1681.35		461			556.482	152.066
462	11.908	6.12273	462	18.8195	4.62968								462	542.586	213.642	1689.16		462			559.63	153.012
463	14.0341	6.18704	463	17.7936	4.19311								463	541.097	211.457	1696.97		463			562.626	153.765
464	15.5847	6.72138	464	17.5404	4.41889								464	539.648	209.158	1704.96		464			564.988	154.199
465	14.7018	6.36738	465	17.8617	5.06103								465	538.112	206.824	1712.86		465			567.49	154.564
466	13.0513	5.49087	466	17.2735	4.46247								466	536.354	204.51	1720.8		466			569.819	154.778
467	14.5869	5.55119	467	16.6209	4.16649								467	534.467	202.309	1728.61		467			572.221	154.962
468	14.5985	6.51295	468	16.9869	4.3567								468	532.892	199.96	1736.61		468			574.782	155.048
469	13.9196	6.04973	469	15.328	4.16008								469	531.192	197.473	1744.65		469			577.109	155.063
470	14.5603	5.83482	470	16.6662	4.55558								470	529.726	194.878	1752.66		470			579.341	154.919
471	12.7468	5.9248	471	15.9631	3.90931								471	528.111	192.203	1760.92		471			581.742	154.638
472	10.5799	6.38996	472	15.6058	3.86719								472	526.299	189.574	1768.77		472			583.954	154.319
473	10.268	6.11379	473	17.7002	3.59826								473	524.416	186.934	1776.12		473			585.455	153.95
474	9.79284	6.02968	474	18.7067	3.4856								474	522.258	184.333	1784.48		474			586.825	153.675
475	7.99232	6.05612	475	17.7695	3.55721								475	520.543	181.765	1791.81		475			588.592	153.568
476	6.5147	5.73959	476	19.6932	3.39014								476	518.564	179.074	1799.28		476			589.898	153.516
477	6.1215	6.20825	477	18.7696	3.7975								477	516.556	176.34	1806.72		477			591.657	153.559
478	4.98504	6.36219	478	19.7506	3.81927								478	514.735	173.707	1814.25		478			621.576	173.753
479	5.49791	7.14033	479	20.4059	3.50282								479	513.164	171.061	1821.77		479			622.905	173.458
480	7.07073	6.73896	480	20.3917	4.07461								480	511.356	168.399	1829.49		480			562.5	191.127
481	9.08726	5.90159	481	20.056	4.67994								481	509.616	165.802	1837.57		481			395.231	111.109
482	8.49927	5.73506	482	19.037	4.70727								482	507.954	163.333	1845.71		482			396.707	111.375
483	9.20868	5.71209	483	19.0993	4.21613								483	506.479	161.026	1854.22		483			340.172	123.17
484	10.4662	5.68983	484	18.8601	4.1609								484	505.043	158.681	1863.05		484			342.004	123.409
485	11.6607	6.01314	485	17.5136	4.19462								485	503.172	156.455	1871.61		485			343.255	123.73
486	11.5335	5.42522	486	17.5289	3.97101								486	501.366	154.126	1880.17		486			344.248	124.034
487	12.3525	5.23506	487	18.2876	3.82548								487	499.673	151.703	1888.74		487			345.02	124.315
488	13.0814	4.30523	488	18.0353	4.38835								488	498.161	149.344	1897.35		488			345.806	124.643
489	12.3148	4.95614	489	18.2326	4.08158								489	496.353	147.127	1906.09		489			346.571	124.899
490	10.3097	5.59875	490	19.0845	3.65275								490	494.516	144.855	1914.71		490			347.413	125.017
491	11.4121	5.86525	491	17.05	3.37895								491	493.058	142.676	1923.16		491			347.621	125.274
492	11.1465	6.27591	492	15.0614	3.44962								492	491.925	140.418	1931.99		492			347.68	125.467
493	9.82988	5.75009	493	14.4259	3.09656								493	490.251	138.116	1940.88		493			347.771	125.71
494	9.15873	5.67132	494	14.3977	3.58924								494	488.233	135.88	1949.94		494			347.846	125.937
495	10.5637	5.14403	495	15.2677	3.33417								495	487.098	133.345	1958.95		495			336.844	177.766
496	9.62807	11.5624	496	14.6646	3.49698								496	485.513	131.111	1968.01		496			338.904	178.394
497	9.2044	12.6684	497	13.6394	3.0882								497	483.428	128.852	1977.11		497			341.352	178.97
498	9.5729	11.5337	498	14.4002	3.0361								498	480.746	126.794	1986.37		498			343.587	179.542
499	9.9313	12.162	499	14.7328	3.60547								499	479.605	124.282	1995.8		499			345.857	180.101
500	8.63518	10.9236	500	16.4477	4.21877								500	478.736	121.891	2005.68		500			349.1	180.516
501	8.37165	11.0983	501	18.6303	4.08384								501	477.417	119.698	2015.79		501			351.299	181.044
502	8.32371	9.60797	502	19.8017	4.28772								502	476.62	117.528	2026		502			353.421	181.578
503	9.22666	10.5374	503	21.5046	4.04442								503	475.454	115.765	2036.18		503			355.584	182.152
504	8.10166	11.4133	504	21.2826	3.95134								504	474.264	113.893	2046.81		504			357.692	182.715
505	10.3626	12.8444	505	21.0134	4.24895								505	474.386	111.873	2057.23		505			359.824	183.266
506	9.2292	11.1444	506	21.0939	4.27163								506	473.699	110.026	2067.57		506			362.12	183.845
507	8.32342	10.2513	507	22.0582	4.90378								507	472.128	108.49	2077.89		507			364.878	184.386
508	8.42386	8.919	508	21.2591	4.55851								508	471.927	106.866	2088.48		508			367.015	184.991
509	8.14536	8.89683	509	20.5335	4.01683								509	470.005	105.157	2098.55		509			369.687	185.571
510	7.61511	9.38797	510	17.9196	4.29273								510	498.39	140.842	2108.56		510			371.412	186.207
511	7.45389	11.1592	511	18.0273	4.36292								511	496.821	138.911	2118.22		511			385.914	322.875
512	6.01601	12.3015	512	15.9768	4.18951								512	494.851	136.638	2127.64		512			387.451	323.999
513	6.72082	11.5452	513	15.968	4.08244								513	492.958	134.491	2137.39		513			389.017	325.033
514	4.64988	10.2466	514	15.4356	3.78373								514	491.135	132.419	2147.04		514			390.57	326.069
515	4.15346	9.94133	515	15.4181	3.84282								515	488.893	129.96	2157.72		515			392.112	327.099
516	3.96959	10.9047	516	14.2208	3.45454								516	485.803	126.883	2169.09		516			393.637	328.16
517	3.44877	12.3429	517	14.4343	4.09196								517	483.059	124.126	2181.05		517			395.188	329.228
518	3.5707	13.0484	518	13.9888	4.43113								518	480.785	121.852	2192.97		518			396.723	330.305
519	3.72074	13.0083	519	16.0058	4.26888								519	478.547	119.631	2204.57		519			398.228	331.399
520	3.68731	11.6192	520	15.5408	4.07813								520	476.537	117.729	2216.14		520			399.679	332.528
521	4.02532	10.7261	521	14.8533	4.10145								521	474.523	115.868	2227.62		521			401.145	333.655
522	5.57884	10.6217	522	12.417	4.0427								522	473.086	114.524	2239.33		522			402.552	334.789
523	5.73984	10.4039	523	11.3542	4.0279								523	472.031	113.57	2250.83		523			403.967	335.946
524	6.97267	10.2975	524	9.96853	4.11594								524	471.019	112.678	2262.37		524			405.353	337.116
525	7.10052	10.0161	525	9.55704	3.8751								525	469.542	111.45	2273.63		525			406.733	338.232
526	8.36386	9.42832	526	9.40717	3.31956								526	469.352	111.44	2284.92		526			408.17	339.302
527	8.45041	8.71842	527	9.9806	3.02462								527	374.822	102.615	2295.62		527			409.583	340.33
528	9.7277	8.33436	528	8.52827	3.00461								528	374.949	103.303	2305.53		528			410.961	341.354
529	9.81397	8.59772	529	9.04835	3.17595								529	374.987	104.061	2314.62		529			412.329	342.396
530	9.47316	7.50999	530	9.11544	3.4322								530	375.076	104.739	2323.99		530			413.67	343.435
531	6.80142	6.79531	531	10.8811	3.39486								531	375.134	105.436	2334.19		531			414.965	344.418
532	6.75278	8.00222	532	10.8769	3.26281								532	375.216	106.094	2345.29		532			416.205	345.383
533	6.8758	7.55856	533	11.9235	3.32162								533	375.277	106.753	2356.09		533			417.502	346.437
534	15.2227	7.12556	534	11.4847	3.55772								534	375.353	107.393	2366.5		534			418.792	347.51
535	12.7193	7.51686	535	11.2567	3.42784								535	375.348	108.105	2377.34		535			420.141	348.634
536	12.0762	7.53107	536	11.3508	3.2037								536	375.312	108.855	2388.29		536			421.552	349.825
537	12.1117	8.55441	537	11.3748	3.36103								537	375.316	109.548	2398.01		537			422.903	350.976
538	9.69851	8.50112	538	11.7338	3.70664								538	375.309	110.246	2407.52		538			424.206	352.11
539	7.8207	8.84355	539	12.0051	3.51062								539	375.264	110.97	2417.21		539			425.466	353.247
540	7.35377	9.10674	540	11.9049	3.92519								540	375.236	111.689	2428.24		540			426.724	354.378
541	6.25899	7.77993	541	13.075	4.10594								541	375.218	112.397	2439.82		541			427.935	355.519
542	5.17617	7.68593	542	13.0315	4.16869								542	375.172	113.132	2451.99		542			429.012	356.555
543	4.1517	8.01815	543	13.5147	4.04998								543	375.146	113.851	2465.19		543			430.079	357.648
544	3.70066	7.1249	544	14.0844	3.79799								544	375.136	114.54	2477.74		544			431.193	358.761
545	3.93915	6.83689	545	13.1775	4.13744								545	375.105	115.256	2489.92		545			432.207	359.853
546	3.89755	5.43589	546	13.448	4.15086								546	375.04	115.988	2501.75		546			433.131	360.901
547	3.96394	4.72141	547	12.4081	3.8092								547	375.004	116.666	2510.47		547			434.095	362.039
548	3.89818	3.71713	548	12.2732	4.68677								548	374.995	117.291	2521.31		548			435.065	363.184
549	3.25605	3.46763	549	10.9107	4.74088								549	374.992	117.959	2534.66		549			435.868	364.163
550	3.34987	2.86467	550	10.2857	4.94853								550	375.095	118.515	2549.09		550			436.611	365.088
551	3.12214	2.87898	551	9.84485	4.63698								551	375.195	119.09			551			437.249	365.927
552	3.44602	2.6911	552	10.4171	4.35213								552	375.271	119.643			552			437.948	366.788
553	3.5712	3.17482	553	9.74179	4.50798								553	375.391	120.197			553			438.626	367.536
554	3.59351	4.04408	554	10.9157	4.19644								554	375.575	120.676			554			439.361	368.295
555	3.41001	5.37234	555	10.8774	4.28842								555	375.754	121.161			555			439.894	368.896
556	3.56877	5.97354	556	10.1052	5.02726								556	375.992	121.595			556			440.348	369.498
557	3.67055	6.12635	557	9.60626	4.12296								557	376.256	121.973			557			440.74	369.926
558	3.6561	6.34235	558	11.1913	3.8388								558	376.58	122.306			558			441.225	370.053
559	3.73512	7.14492	559	11.1299	3.59035								559	376.906	122.619			559			441.603	370.131
560	3.62489	7.21222	560	11.3939	3.44457								560	377.252	122.941			560			441.992	370.153
561	3.29359	8.00372	561	10.1513	3.82535								561	377.621	123.214			561			442.582	370.125
562	3.23859	7.57408	562	9.57338	3.6372								562	377.923	123.518			562			443.158	369.929
563	2.82964	4.25572	563	8.58833	3.84483								563	378.193	123.873			563			443.648	369.516
564	2.44573	4.38278	564	8.41884	4.21014								564	378.497	124.226			564			444.225	369.178
565	2.18201	4.10199	565	8.65453	3.23032								565	378.802	124.576			565			444.975	368.763
566	2.00089	3.28565	566	8.70595	3.05942								566	379.095	124.948			566			445.887	368.457
567	2.04981	3.65353	567	7.50614	2.76375								567	379.383	125.338			567			446.995	368.259
568	2.22023	3.70732	568	6.9471	2.74609								568	379.684	125.715			568			448.148	368.058
569	2.74235	3.43935	569	6.93533	2.77323								569	379.967	126.111			569			449.351	367.832
570	3.04082	3.42284	570	7.2856	3.10501								570	380.269	126.489			570			450.427	367.683
571	3.43026	2.49643	571	6.86143	4.14708								571	380.609	126.841			571			451.535	367.638
572	3.97448	2.34376	572	7.49984	4.39388								572	380.936	127.209			572			452.491	367.492
573	4.19978	2.23155	573	7.18313	8.89442								573	381.221	127.607			573			453.489	367.389
574	4.71307	2.18208	574	7.44873	14.0811								574	381.544	127.969			574			454.444	367.286
575	4.75193	2.02049	575	8.2084	14.5737								575	381.895	128.288			575			455.407	367.175
576	4.52746	1.40005	576	7.96108	14.6047								576	382.24	128.637			576			456.364	367.139
577	4.4059	1.31355	577	8.53726	15.1248								577	382.521	129.023			577			457.265	367.094
578	4.13746	1.25033	578	8.14871	15.287								578	382.758	129.448			578			458.159	367.082
579	3.97206	1.28726	579	8.01797	14.9633								579	382.942	129.937			579			459.032	367.025
580	3.19901	1.24897	580	8.87129	18.5603								580	383.203	130.37			580			459.936	366.929
581	2.69611	1.25081	581	7.58552	18.0594								581	383.46	130.774			581			460.726	366.702
582	2.89469	1.02829	582	15.3024	12.7517								582	383.717	131.188			582			461.461	366.514
583	2.73314	1.14149	583	17.4336	7.73655								583	384.016	131.582			583			462.221	366.417
584	3.52216	1.24807	584	17.2096	10.2126								584	384.241	132.033			584			462.879	366.289
585	4.36971	1.50539	585	17.4695	10.5849								585	384.505	132.45			585			463.574	366.012
586	4.92242	1.65951	586	18.4335	15.0755								586	384.778	132.831			586			464.206	365.758
587	5.31837	1.6668	587	16.5622	16.466								587	385.082	133.188			587			464.529	365.743
588	5.83894	1.76631	588	16.6597	17.033								588	385.326	133.639			588			465.019	365.456
589	6.48823	1.97203	589	15.1726	12.6042								589	385.636	134.038			589			465.47	365.171
590	6.42294	2.61121	590	13.4731	14.6832								590	385.863	134.521			590			466.036	364.86
591	5.96817	2.57519	591	10.5907	18.2634								591	386.15	134.941			591			466.488	364.403
592	7.15391	2.91407	592	8.99939	19.0312								592	386.318	135.46			592			466.886	363.837
593	7.34957	2.77263	593	10.548	19.2088								593	386.51	135.947			593			467.423	363.356
594	6.73123	2.44526	594	10.5368	21.5368								594	386.639	136.515			594			468.267	362.982
595	6.25907	2.40482	595	8.89312	20.2962								595	386.757	137.051			595			469.116	362.502
596	6.5146	2.54925	596	8.47686	18.8338								596	386.869	137.585			596			469.906	362.012
597	6.20647	2.46525	597	8.92235	22.6393								597	386.953	138.149			597			470.675	361.593
598	5.99483	3.14441	598	10.5203	22.3534								598	387.074	138.674			598			471.577	361.227
599	6.20421	2.43231	599	10.337	20.8313								599	387.1	139.284			599			472.603	360.913
600	6.79611	2.96963	600	11.4871	17.3417								600	387.187	139.838			600			473.728	360.575
601	6.04987	2.43817	601	11.5057	16.5109								601	387.223	140.465			601			475.078	360.269
602	5.03761	2.43189	602	14.9225	13.6667								602	387.335	141			602			477.198	360.632
603	5.30762	2.60065	603	16.4438	11.5828								603	387.391	141.618			603			479.657	361.281
604	5.62565	2.48815	604	17.3634	7.7199								604	387.46	142.275			604			482.203	361.94
605	4.95138	2.65508	605	19.433	8.0518								605	387.507	142.92			605			484.841	362.934
606	4.52969	3.56625	606	19.2785	3.50837								606	387.564	143.553			606			487.641	364.082
607	4.95757	2.70165	607	18.0182	4.27989								607	387.734	144.1			607			490.041	365.027
608	5.51867	2.75571	608	17.5845	3.62791								608	387.98	144.576			608			492.851	366.026
609	5.08661	2.47921	609	16.7861	4.22446								609	388.154	145.088			609			495.453	366.832
610	4.53379	2.77784	610	16.1821	4.60336								610	388.346	145.588			610			498.142	367.764
611	4.84555	2.68644	611	13.0258	4.21276								611	388.529	146.067			611			501.412	369.023
612	5.68663	2.97275	612	11.1296	3.95898								612	388.766	146.491			612			505.165	370.648
613	7.09282	2.96053	613	9.8135	4.13009								613	389.019	146.921			613			509.46	372.524
614	8.92089	3.04026	614	7.98794	3.92955								614	389.223	147.384			614			513.997	375.042
615	10.001	2.2003	615	7.39104	5.12626								615	389.479	147.804			615			141.348
616	10.7301	2.64708	616	7.57684	4.41973								616	389.748	148.204			616			143.666
617	10.2405	2.76761	617	7.73497	4.58328								617	389.844	148.758			617			145.432
618	12.8017	2.551	618	7.64386	3.91034								618	389.905	149.332			618			143.749
619	13.2461	2.34236	619	7.93386	3.5232								619	390.077	149.833
620	13.0716	2.73993	620	6.09389	4.49798								620	390.165	150.39
621	12.3351	2.51589	621	5.68095	4.7331								621	390.292	150.914
622	12.6798	2.74667	622	5.73538	5.25945								622	390.429	151.415
623	12.256	2.84828	623	5.41411	5.36256								623	390.535	151.938
624	13.6926	2.72982	624	5.18117	4.87836								624	390.605	152.505
625	15.0678	2.86874	625	4.74599	4.906								625	390.663	153.03
626	15.1394	3.08603	626	5.36982	4.898								626	390.759	153.476
627	12.3762	3.55814	627	5.98424	5.56251								627	390.963	153.832
628	12.1353	4.41843	628	5.3763	5.80604								628	391.121	154.266
629	11.9951	4.4913	629	6.0986	5.86134								629	391.294	154.63
630	12.9711	4.2262	630	6.14185	5.68404								630	391.413	155.038
631	10.5781	3.96309	631	7.82188	5.9804								631	391.52	155.434
632	10.0575	4.59206	632	7.81478	6.60459								632	391.686	155.801
633	8.79843	4.67205	633	7.63643	6.22709								633	391.838	156.129
634	7.17328	4.06049	634	7.35535	6.28494								634	392.008	156.459
635	7.35419	3.88128	635	6.52428	6.96763								635	392.241	156.72
636	7.6577	5.31304	636	6.14834	6.66934								636	392.526	156.912
637	7.56896	5.56041	637	5.93646	7.14266								637	392.731	157.168
638	8.94685	6.18717	638	5.19846	6.21859								638	392.807	157.442
639	9.61018	12.6863	639	5.26056	6.35345								639	392.958	157.743
640	9.93387	14.4566	640	3.38833	6.18283								640	393.045	158.017
641	9.67727	18.805	641	3.82668	5.42329								641	393.168	158.248
642	9.4264	19.2842	642	3.91453	4.82594								642	393.29	158.5
643	10.4276	20.0009	643	4.01364	5.06984								643	393.302	158.819
644	10.3288	20.1833	644	3.95473	4.417								644	393.263	159.199
645	11.1991	19.1641	645	4.04191	4.58857								645	393.203	159.597
646	11.6186	18.4072	646	4.38844	4.74208								646	393.062	159.979
647	10.7167	18.2088	647	4.6384	5.32306								647	392.835	160.518
648	9.05853	14.7147	648	4.6287	5.66416								648	392.589	161.004
649	10.1267	14.2525	649	4.4674	4.7779								649	392.312	161.484
650	9.27072	12.4354	650	4.33916	4.625								650	391.931	162.038
651	8.75582	12.3647	651	4.6676	4.82663								651	391.503	162.644
[truncated: 29,130 more rows]

## Sheet: Fig4a
NRK vs D16002	NRK vs D21006	NRK vs D15008	NRK vs Ictero	NRK vs Cani0K	NRK vs Autum	NRK vs Manilae WT	MDCK vs D16002	MDCK vs D21006	MDCK vs D15008	MDCK vs Ict	MDCK vs Cani0K	MDCK vs Autum	MDCK vs Manilae WT		NRK vs D16002	NRK vs D21006	NRK vs D15008	NRK vs Ictero	NRK vs Cani0K	NRK vs Autum	NRK vs Manilae WT	MDCK vs D16002	MDCK vs D21006	MDCK vs D15008	MDCK vs Ict	MDCK vs Cani0K	MDCK vs Autum	MDCK vs Manilae WT
[truncated: 433 more rows]

[truncated: 13 more sheets: Fig4b, Fig5, Fig6, Fig7b, Fig7c, Fig7d, Table S2, Fig S1, Fig S2, Fig S6c, Fig S6b and d, Fig S6e, Fig S6f]
